# Supplementary material for: Global Dynamics of Porcine Enteric Coronavirus PEDV Epidemiology, Evolution, and Transmission
Source: Mol Biol Evol. 2023 Mar 3;40(3):msad052. doi: 10.1093/molbev/msad052 (PMC10027654; doi:10.1093/molbev/msad052)
Supplement: msad052_Supplementary_Data [file msad052_supplementary_data.zip]

Archive with 2 entries (2 files):
- Supplementary infomation for all supplementary  figures.pdf
- Supplementary infomation for all supplementary  tables.xlsx
