# Supplementary material for: Global Dynamics of Porcine Enteric Coronavirus PEDV Epidemiology, Evolution, and Transmission
Source: Mol Biol Evol. 2023 Mar 3;40(3):msad052. doi: 10.1093/molbev/msad052 (PMC10027654; doi:10.1093/molbev/msad052)
Supplement: msad052_Supplementary_Data [file msad052_supplementary_data.zip › Supplementary infomation for all supplementary tables.xlsx]

## Sheet: Content
Supplementary Tables
Supplementary Table 1 149,869 feces and intestinal tissue samples of pigs with diarrhea symptom collected from the year 2011 to 2021.
Supplementary Table 2 Information of pathogens isolation of 149,869 feces and intestinal tissue samples collected from the year 2011 to 2021.
Supplementary Table 3 Information of 65 sequenced PEDV full genomes in this study.
Supplementary Table 4 Information of all strains used in this study.
Supplementary Table 5 Estimated evolutionary rates of different clusters of PEDV strains using Treetime and BEAST2 program.
Supplementary Table 6 Information of recombination events detected in four geographical area (China, South Korea, USA and the Europe) using RDP5.
Supplementary Table 7 Primers used in RT-PCR for virus detection.
Supplementary Table 8 Peptides expressed by prokaryotic expression system.

## Sheet: Supplementary table 1
Supplementary Table 1 149,869 feces and intestinal tissue samples of pigs collected from the year 2011 to 2021
Province	2011	2012	2013	2014	2015	2016	2017	2018	2019	2020	2021
Guangdong	1823	2498	2789	4036	5922	7842	18945	19124	2009	1723	2346
Guangxi	1016	996	1209	2897	4457	5097	10127	8026	1546	872	1504
Hunan	289	423	569	698	1325	1196	2577	1856	795	698	769
Jiangxi	117	286	338	476	1016	1842	1358	1189	1433	554	921
Fujian	302	331	403	872	1581	753	1015	532	689	325	477
Anhui	387	247	541	567	673	884	625	479	573	288	382
Jiangsu	451	375	392	281	420	1846	1076	875	682	593	861
Shanghai	71	58	151	29	174	405	153	87	169	37	228
Total	4456	5214	6392	9856	15568	19865	35876	32168	7896	5090	7488

## Sheet: Supplementary table 2
Supplementary Table 2 Information of pathogens isolation of 149,869 feces and intestinal tissue samples collected from the year 2011 to 2021.
Year	Total collected	Cases of virus isolation positive a
		PEDV	TGEV	RV	PDCoV	SADS-CoV	PEDV + TGEV	PEDV + RV	PEDV + PDCoV	PEDV + SADS-CoV	PEDV + TEGV + RV	PEDV + TGEC + PDCoV	PEDV + RV + PDCoV	PEDV + TGEV + RV + PDCoV	TGEV + RV	TGEV + PDCoV	RV + PDCoV	RV + PDCoV + SADS-CoV	others b
2011	4456	2102	57	344	0	0	12	102	0	0	2	0	0	0	4	0	0	0	1833
2012	5214	2326	567	347	0	0	53	78	0	0	7	0	0	0	19	0	0	0	1817
2013	6392	2778	19	234	68	0	2	58	5	0	0	0	0	0	0	0	3	0	3225
2014	9856	4285	35	166	948	0	5	44	78	0	2	1	7	0	7	2	18	1	4257
2015	15568	7269	339	2018	570	0	37	336	109	0	13	7	25	3	31	14	47	5	4745
2016	19865	8755	238	1201	1704	22	43	477	318	0	15	13	38	9	36	19	65	20	6892
2017	35876	16001	1325	6315	2978	46	124	567	596	2	38	27	56	5	55	45	78	8	7610
2018	32168	16405	0	643	4147	5	0	62	332	0	0	0	13	0	0	0	22	0	10539
2019	7896	3159	0	95	948	0	0	13	146	0	0	0	2	0	0	0	4	0	3529
2020	5090	2809	478	526	432	3	61	48	23	0	23	4	9	1	47	22	12	4	588
2021	7488	4495	311	375	268	7	42	29	36	0	17	2	7	0	29	8	9	0	1853
total	149869	70384	3369	12264	12063	83	379	1814	1643	2	117	54	157	18	228	110	258	38	46888
a: "+" means mixed viral infection
b: other pathogens (inlcuding bacteria etc.)

## Sheet: Supplementary table 3
Supplementary Table 3 Information of 65 sequenced PEDV full genomes in our study.
Isolates	collection time	Sequence time	location	Sample	Genotype	Acceccsion No.
GDS05	201202	201204	Guangdong	fecal	G2	MH726362
GDS06	201102	201103	Guangdong	fecal	G2	MH726384
GDS07	201403	201404	Guangdong	small intestine	G2	MH726370
GDS08	201102	201103	Guangdong	fecal	G2	MH726385
GDS09	201408	201409	Guangdong	fecal	G1	MH726408
GDS10	201301	201303	Guangdong	fecal	G2	MH107321
GDS11	201406	201407	Guangdong	fecal	G2	MH726374
GDS12	201102	201104	Guangdong	fecal	G2	MH726387
GDS13	201206	201208	Guangdong	fecal	G2	MH726373
GDS14	201103	201104	Guangdong	small intestine	G2	MH726393
GDS15	201207	201208	Guangdong	fecal	G2	MH726391
GDS16	201105	201107	Guangdong	small intestine	G2	MH726386
GDS17	201212	201301	Guangdong	small intestine	G2	MH726364
GDS18	201403	201404	Guangdong	fecal	G2	MH726376
GDS19	201206	201208	Guangdong	small intestine	G2	MH726375
GDS20	201206	201208	Fujian	small intestine	G2	MH726363
GDS21	201401	201403	Anhui	small intestine	G2	MH726371
GDS22	201209	201211	Jinagsu	fecal	G2	MH726368
GDS23	201211	201212	Jiangsu	small intestine	G2	MH107322
GDS24	201206	201208	Jiangxi	small intestine	G2	MH726366
GDS25	201301	201303	Jiangsu	small intestine	G2	MH726365
GDS26	201209	201211	Guangdong	small intestine	G2	MH726367
GDS27	201406	201408	Anhui	small intestine	G2	MH726380
GDS28	201212	201301	Guangdong	small intestine	G2	MH726372
GDS29	201407	201408	Guangxi	small intestine	G2	MH726377
GDS30	201408	201409	Guangdong	small intestine	G2	MH726369
GDS31	201512	201604	Jiangsu	fecal	G2	MH726394
GDS32	201302	201304	Guangdong	fecal	G2	MH726395
GDS33	201407	201408	Jiangxi	fecal	G2	MH726379
GDS34	201407	201409	Guangdong	small intestine	G2	MH726378
GDS35	201312	201401	Hunan	fecal	G2	MH726396
GDS36	201102	201104	Fujian	small intestine	G2	MH726388
GDS37	201105	201107	Guangdong	fecal	G2	MH726396
GDS38	201210	201212	Guangdong	fecal	G2	MH726397
GDS39	201102	201104	Guangdong	fecal	G2	MH726389
GDS40	201102	201104	Jiangxi	fecal	G2	MH726390
GDS41	201111	201112	Guangdong	small intestine	G2	MH726401
GDS42	201109	201111	Guangdong	small intestine	G2	MH726399
GDS43	201505	201506	Guangdong	fecal	G2	MH726381
GDS44	201307	201308	Guangdong	small intestine	G2	MH726392
GDS45	201104	201106	Hunan	small intestine	G2	MH726400
GDS46	201605	201606	Guangdong	fecal	G2	MH726402
GDS47	201605	201607	Guangxi	small intestine	G2	MH726382
GDS48	201612	201702	Hunan	fecal	G2	MH726405
GDS49	201702	201704	Guangdong	fecal	G2	MH726406
GDS50	201702	201704	Guangdong	small intestine	G2	MH726383
GDS51	201702	201704	Guangdong	fecal	G2	MH726403
GDS52	201702	201704	Guangxi	fecal	G2	MH726407
GDS53	201712	201802	Hunan	fecal	G2	MH726404
JSS01	201212	201301	Anhui	small intestine	G2	KU646831
JSS02	201608	201609	Jiangsu	small intestine	G2	MW143081
JSS03	201701	201704	Jiangsu	small intestine	G2	MW143082
JSS04	201705	201706	Jiangsu	fecal	G2	MW143083
JSS05	201808	201809	Hunan	small intestine	G2	MW143084
JSS06	201808	201809	Hunan	small intestine	G2	MW143085
JSS07	201703	201704	Jiangsu	small intestine	G2	MW143086
JSS08	201703	201704	Jiangsu	small intestine	G2	MW143087
JSS09	201801	201803	Jinagsu	small intestine	G2	MW143088
JSS10	201802	201804	Jinagsu	fecal	G2	MW143089
JSS11	201804	201805	Jinagsu	fecal	G2	MW143090
JSS12	201601	201604	Jiangsu	small intestine	G2	KY070587
JSS13	201801	201803	Jinagsu	small intestine	G2	MW143091
JSS14	201802	201804	Jinagsu	fecal	G2	MW143092
JSS15	201906	201907	Jinagsu	fecal	G2	MW143093
JSS16	201610	201611	Shanghai	small intestine	G2	MW143094

## Sheet: Supplementary table 4
Supplementary Table 4 The information of all strains used in our study.
Sequence type	Accecsion No.	Genotype	Strain_name	Year	Country
PEDV strains collected from NCBI	AF353511	G1	CV777	1978	Belgium
	LT897799	G1	PEDV_GER_L00901-V215_1978	1978	Germany
	JN547228	G1	CH/S	1986	China
	MF737355	G1	KUPE21	2001	South Korea
	EF185992	G1	LZC	2006	China
	KC109141	G1	JS2008	2008	China
	KR061458	G1	PEDV/Italy/7239/2009	2009	Italy
	GU937797	G1	SM98	2010	South Korea
	LC053455	G1	AVCT12	2010	Thailand
	MK392335	G2	LW/L	2010	China
	JN825712	G2	BJ-2011-1	2011	China
	JQ282909	G2	CH/FJND-3/2011	2011	China
	JX261936	G2	CHGD-01	2011	China
	JX489155	G2	LC	2011	China
	JX524137	G2	ZJCZ4	2011	China
	JX647847	G2	GD-1	2011	China
	KC196276	G2	CH/ZMDZY/11	2011	China
	KJ158152	G1	AH-M	2011	China
	KM609204	G2	PEDV-7C	2011	China
	KX066126	G2	BJ-2011-C	2011	China
	MH708895	G2	FJ2011	2011	China
	MK288006	G2	FJzz1	2011	China
	JX088695	G2	GD-B	2012	China
	JX112709	G2	GD-A	2012	China
	JX560761	G1	SD-M	2012	China
	KC140102	G2	CH/FJZZ-9/2012	2012	China
	KC210145	G2	AH2012	2012	China
	KC210147	G2	JS-HZ2012	2012	China
	KF384500	G2	CH/GDGZ/2012	2012	China
	KF840537	G2	CH/ZJCX-1/2012	2012	China
	KJ777677	G2	FGE_20140427	2012	China
	KJ777678	G2	CPGEN_20140427	2012	China
	KM089829	G2	GDS01	2012	China
	KM609203	G2	PEDV-1C	2012	China
	MG837011	G2	CHN/SH-2012-5/2012	2012	China
	KF267450	G2	13-019349	2013	USA
	KF272920	G2	USA/Colorado/2013	2013	USA
	KF452322	G2	USA/Iowa/16465/2013	2013	USA
	KF452323	G2	USA/Indiana/17846/2013	2013	USA
	KF468752	G2	MN	2013	USA
	KF468753	G2	IA1	2013	USA
	KF468754	G2	IA2	2013	USA
	KF650370	G2	ISU13-19338E-IN-homogenate	2013	USA
	KF650373	G2	ISU13-22038-IA-homogenate	2013	USA
	KF760557	G2	CH/JX-1/2013	2013	China
	KF761675	G2	CH/YNKM-8/2013	2013	China
	KF804028	G2	USA/Iowa/18984/2013	2013	USA
	KJ020932	G2	CHYJ130330	2013	China
	KJ184549	G2	USA/KS/2013	2013	USA
	KJ196348	G2	SHQP/YM/2013	2013	China
	KJ526096	G2	CH/JX-2/2013	2013	China
	KJ584361	G2	OH15962	2013	USA
	KJ645635	G2	USA/Indiana12.83/2013	2013	USA
	KJ645636	G2	USA/Iowa28/2013	2013	USA
	KJ645637	G2	USA/Kansas29/2013	2013	USA
	KJ645638	G2	USA/Colorado30/2013	2013	USA
	KJ645639	G2	USA/Texas31/2013	2013	USA
	KJ645640	G2	USA/Oklahoma32/2013	2013	USA
	KJ645641	G2	USA/Indiana34/2013	2013	USA
	KJ645642	G2	USA/Oklahoma35/2013	2013	USA
	KJ645643	G2	USA/Kansas36/2013	2013	USA
	KJ645644	G2	USA/Oklahoma38/2013	2013	USA
	KJ645645	G2	USA/Texas39/2013	2013	USA
	KJ645646	G2	USA/NorthCarolina40/2013	2013	USA
	KJ645647	G2	USA/Minnesota41/2013	2013	USA
	KJ645648	G2	USA/Minnesota42/2013	2013	USA
	KJ645649	G2	USA/Iowa23.57/2013	2013	USA
	KJ645650	G2	USA/Kansas46/2013	2013	USA
	KJ645651	G2	USA/Colorado47/2013	2013	USA
	KJ645652	G2	USA/Minnesota54/2013	2013	USA
	KJ645653	G2	USA/Wisconsin55/2013	2013	USA
	KJ645654	G2	USA/Tennesse56/2013	2013	USA
	KJ645655	G2	USA/Minnesota58/2013	2013	USA
	KJ645656	G2	USA/Minnesota59/2013	2013	USA
	KJ645657	G2	USA/Ohio60/2013	2013	USA
	KJ645658	G2	USA/Minnesota62/2013	2013	USA
	KJ645659	G2	USA/Illinois63/201	2013	USA
	KJ645660	G2	USA/Minnesota64/2013	2013	USA
	KJ645661	G2	USA/Minnesota65/2013	2013	USA
	KJ645662	G2	USA/NorthCarolina66/2013	2013	USA
	KJ645663	G2	USA/Minnesota67/2013	2013	USA
	KJ645664	G2	USA/Ohio68/2013	2013	USA
	KJ645665	G2	USA/Ohio69/2013	2013	USA
	KJ645666	G2	USA/Iowa70/2013	2013	USA
	KJ645667	G2	USA/Minnesota72/2013	2013	USA
	KJ645668	G2	USA/Minnesota73/2013	2013	USA
	KJ645669	G2	USA/Wisconsin74/2013	2013	USA
	KJ645670	G2	USA/Ohio75/2013	2013	USA
	KJ645671	G2	USA/Minnesota76/2013	2013	USA
	KJ645672	G2	USA/Minnesota77/2013	2013	USA
	KJ645673	G2	USA/Minnesota78/2013	2013	USA
	KJ645674	G2	USA/Minnesota79/2013	2013	USA
	KJ645675	G2	USA/Illinois81/2013	2013	USA
	KJ645676	G2	USA/Minnesota82/2013	2013	USA
	KJ645677	G2	USA/Minnesota83/2013	2013	USA
	KJ645678	G2	USA/Minnesota85/2013	2013	USA
	KJ645679	G2	USA/Minnesota86/2013	2013	USA
	KJ645680	G2	USA/Illinois87/2013	2013	USA
	KJ645681	G2	USA/Minnesota89/2013	2013	USA
	KJ645682	G2	USA/Minnesota90/2013	2013	USA
	KJ645683	G2	USA/NorthCarolina91/2013	2013	USA
	KJ645684	G2	USA/Missouri92/2013	2013	USA
	KJ645685	G2	USA/Missouri93/2013	2013	USA
	KJ645686	G2	USA/Minnesota94/2013	2013	USA
	KJ645687	G2	USA/Minnesota95/2013	2013	USA
	KJ645688	G2	USA/Iowa96/2013	2013	USA
	KJ645689	G2	USA/Illinois97/2013	2013	USA
	KJ645690	G2	USA/Illinois98/2013	2013	USA
	KJ645691	G2	USA/Minnesota100/2013	2013	USA
	KJ645692	G2	USA/Missouri101/2013	2013	USA
	KJ645693	G2	USA/Missouri102/2013	2013	USA
	KJ645694	G2	USA/Iowa103/2013	2013	USA
	KJ645695	G2	USA/Iowa106/2013	2013	USA
	KJ645696	G2	USA/Iowa107/2013	2013	USA
	KJ645697	G2	USA/Texas128/2013	2013	USA
	KJ645704	G2	USA/Minnesota52/2013	2013	USA
	KJ645705	G2	USA/Minnesota61/2013	2013	USA
	KJ645706	G2	USA/Minnesota71/2013	2013	USA
	KJ645707	G2	USA/Minnesota84/2013	2013	USA
	KJ645708	G2	MEX/104/2013	2013	USA
	KJ662670	G2	KNU-1305	2013	South Korea
	KJ960178	G2	VN/JFP1013_1/2013/Vinh An/Vietnam	2013	Vietnam
	KJ960179	G2	VN/VAP1113_1/2013/Vung Tua/Vietnam	2013	Vietnam
	KJ960180	G2	VN/KCHY-310113/2013/KhoaiChau/HungYen/Vietnam	2013	Vietnam
	KM392227	G2	TC PC170-P2	2013	USA
	KM392228	G2	TC-PC173-P2	2013	USA
	KM392232	G2	TC Iowa106 (PV39)-P1	2013	USA
	KM609209	G2	PEDV-CHZ	2013	China
	KM887144	G1	CHM2013	2013	China
	KM975735	G2	USA/NC/2013/35140	2013	USA
	KM975736	G2	USA/IA/2013/49379	2013	USA
	KM975737	G2	USA/NC/2013/49469	2013	USA
	KM975738	G2	USA/IA/2013/19321	2013	USA
	KM975739	G2	USA/IA/2013/20849	2013	USA
	KM975740	G2	USA/IL/2013/59573-5	2013	USA
	KP765609	G2	FL2013	2013	China
	KR078299	G2	PC21A	2013	USA
	KR078300	G2	PC177	2013	USA
	KR818832	G2	XY2013	2013	China
	KR818833	G2	JSHA2013	2013	China
	KT021227	G2	YN1	2013	China
	KT021228	G2	YN15	2013	China
	KU558701	G2	ZJU/G2/2013	2013	China
	KU664503	G1	ZJU/G1/2013	2013	China
	KU893862	G2	PC22A-P20	2013	USA
	KX580953	G2	KB2013-4	2013	China
	LC063814	G2	KGS-1/JPN/2013	2013	Japan
	LC063815	G2	KGS-2/JPN/2013	2013	Japan
	LC063820	G2	IBR-1/JPN/2013	2013	Japan
	LC063821	G2	IBR-2/JPN/2013	2013	Japan
	LC063836	G2	OKN-1/JPN/2013	2013	Japan
	LC063846	G2	MYZ-1/JPN/2013	2013	Japan
	LQ905109	G2	Patent EP3380494	2013	USA
	MH006957	G2	PEDV/MEX/MICH/01/2013	2013	Mexico
	MH006958	G2	PEDV/MEX/MICH/19/2013	2013	Mexico
	MH006959	G2	PEDV/MEX/GTO/01/2013	2013	Mexico
	MH006965	G2	PEDV/MEX/MICH/02/2013	2013	Mexico
	MH910099	G2	JS-2013	2013	China
	MT843277	G1	SH1302	2013	China
	MW165329	G1	4-2	2013	China
	KJ399978	G2	OH851	2014	USA
	KJ408801	G2	OH1414	2014	USA
	KJ588062	G2	KUIDL-PED-2014-007	2014	South Korea
	KJ588063	G2	KUIDL-PED-2014-002	2014	South Korea
	KJ588064	G2	KUIDL-PED-2014-001	2014	South Korea
	KJ623926	G2	K14JB01	2014	South Korea
	KJ645698	G2	USA/Ohio120/2014	2014	USA
	KJ645699	G2	USA/Ohio123/2014	2014	USA
	KJ645700	G2	MEX/124/2014	2014	Mexico
	KJ645701	G2	USA/Kansas125/2014	2014	USA
	KJ645702	G2	USA/Ohio126/2014	2014	USA
	KJ645703	G2	USA/Minnesota127/2014	2014	USA
	KM077139	G2	PEDV/USA/Minnesota188/2014	2014	USA
	KM189367	G2	ON-018	2014	Canada
	KM242131	G2	CH/GDZQ/2014	2014	China
	KM403155	G2	KNU-1406-1	2014	South Korea
	KM609205	G2	PEDV-8C	2014	China
	KM609210	G2	PEDV-LY	2014	China
	KM609211	G2	PEDV-LS	2014	China
	KM609212	G2	PEDV-LYG	2014	China
	KM609213	G2	PEDV-WS	2014	China
	KM975741	G2	USA/MO/2014/03293	2014	USA
	KP162057	G1	SC1402	2014	China
	KP403954	G2	Ukraine/Poltava01/2014	2014	Ukraine
	KP641661	G2	OH10123-14	2014	USA
	KP688354	G2	Hawaii/39249/2014	2014	USA
	KP890336	G2	CH/HNYF/14	2014	China
	KR011756	G2	FR/001/2014	2014	France
	KR153325	G2	CH/GDZH02/1401	2014	China
	KR153326	G2	CH/GDZHDM/1401	2014	China
	KR265759	G2	USA/Minnesota187/2014	2014	USA
	KR265760	G2	USA/Minnesota211/2014	2014	USA
	KR265761	G2	USA/Hawaii/2014	2014	USA
	KR265763	G2	USA/Illinois176/2014	2014	USA
	KR265764	G2	USA/Minnesota163/2014	2014	USA
	KR265765	G2	USA/Nebraska287/2014	2014	USA
	KR265766	G2	MEX/Mexico329/2014	2014	Mexico
	KR265767	G2	USA/Kansas432/2014	2014	USA
	KR265768	G2	USA/Minnesota179/2014	2014	USA
	KR265769	G2	USA/Illinois197/2014	2014	USA
	KR265770	G2	USA/Illinois255/2014	2014	USA
	KR265771	G2	USA/Minnesota402/2014	2014	USA
	KR265772	G2	USA/Kentucky248/2014	2014	USA
	KR265773	G2	USA/Minnesota281/2014	2014	USA
	KR265774	G2	USA/SouthDakota371/2014	2014	USA
	KR265775	G2	USA/Minnesota338/2014	2014	USA
	KR265776	G2	USA/Minnesota250/2014	2014	USA
	KR265777	G2	USA/Kansas275/2014	2014	USA
	KR265778	G2	USA/Minnesota276/2014	2014	USA
	KR265779	G2	USA/Missouri177/2014	2014	USA
	KR265780	G2	USA/Ohio343/2014	2014	USA
	KR265781	G2	USA/Ohio295/2014	2014	USA
	KR265782	G2	USA/Illinois308/2014	2014	USA
	KR265783	G2	USA/Minnesota269/2014	2014	USA
	KR265784	G2	USA/Nebraska348/2014	2014	USA
	KR265785	G2	USA/Illinois259/2014	2014	USA
	KR265786	G2	USA/Illinois261/2014	2014	USA
	KR265787	G2	USA/SouthDakota285/2014	2014	USA
	KR265788	G2	USA/Minnesota306/2014	2014	USA
	KR265789	G2	USA/Illinois307/2014	2014	USA
	KR265790	G2	USA/Texas424/2014	2014	USA
	KR265791	G2	USA/Kentucky291/2014	2014	USA
	KR265792	G2	USA/Oklahoma418/2014	2014	USA
	KR265793	G2	USA/Minnesota212/2014	2014	USA
	KR265794	G2	USA/Minnesota236/2014	2014	USA
	KR265795	G2	USA/Illinois201/2014	2014	USA
	KR265796	G2	USA/Illinois262/2014	2014	USA
	KR265797	G2	USA/Kansas280/2014	2014	USA
	KR265798	G2	USA/Minnesota289/2014	2014	USA
	KR265799	G2	USA/Minnesota159/2014	2014	USA
	KR265800	G2	USA/Indiana195/2014	2014	USA
	KR265801	G2	USA/Indiana254/2014	2014	USA
	KR265802	G2	USA/Illinois260/2014	2014	USA
	KR265803	G2	USA/Nebraska288/2014	2014	USA
	KR265804	G2	USA/Illinois333/2014	2014	USA
	KR265805	G2	USA/Iowa161/2014	2014	USA
	KR265806	G2	USA/Minnesota312/2014	2014	USA
	KR265807	G2	USA/Michigan189/2014	2014	USA
	KR265808	G2	USA/Iowa162/2014	2014	USA
	KR265809	G2	USA/Nebraska266/2014	2014	USA
	KR265810	G2	USA/Oklahoma320/2014	2014	USA
	KR265811	G2	USA/SouthDakota336/2014	2014	USA
	KR265812	G2	USA/Colorado420/2014	2014	USA
	KR265813	G2	USA/Minnesota271/2014	2014	USA
	KR265814	G2	USA/Kansas166/2014	2014	USA
	KR265815	G2	USA/Illinois194/2014	2014	USA
	KR265816	G2	USA/Minnesota202/2014	2014	USA
	KR265817	G2	USA/Illinois256/2014	2014	USA
	KR265818	G2	USA/Minnesota290/2014	2014	USA
	KR265819	G2	USA/Kansas431/2014	2014	USA
	KR265820	G2	USA/Missouri337/2014	2014	USA
	KR265821	G2	USA/Missouri164/2014	2014	USA
	KR265822	G2	USA/Michigan252/2014	2014	USA
	KR265823	G2	USA/Colorado203/2014	2014	USA
	KR265824	G2	USA/Oklahoma471/2014	2014	USA
	KR265825	G2	USA/Minnesota200/2014	2014	USA
	KR265826	G2	USA/Illinois258/2014	2014	USA
	KR265827	G2	USA/Iowa303/2014	2014	USA
	KR265828	G2	USA/Minnesota265/2014	2014	USA
	KR265829	G2	USA/Minnesota309/2014	2014	USA
	KR265830	G2	USA/Ohio300/2014	2014	USA
	KR265831	G2	CAN/Quebec334/2014	2014	Canada
	KR265832	G2	USA/Minnesota379/2014	2014	USA
	KR265833	G2	USA/Oklahoma477/2014	2014	USA
	KR265834	G2	USA/Texas435/2014	2014	USA
	KR265840	G2	USA/Ohio249/2014	2014	USA
	KR265841	G2	USA/Minnesota408/2014	2014	USA
	KR265842	G2	USA/Minnesota409/2014	2014	USA
	KR265843	G2	USA/Minnesota372/2014	2014	USA
	KR265844	G2	USA/Missouri373/2014	2014	USA
	KR265845	G2	USA/Oklahoma466/2014	2014	USA
	KR265846	G2	USA/Missouri270/2014	2014	USA
	KR610991	G1	EAS1	2014	Thailand
	KT323980	G2	LNCT2	2014	China
	KT941120	G2	HUA-14PED96	2014	Vietnam
	KU252649	G2	YC2014	2014	China
	KU569509	G2	COL/Cundinamarca/2014	2014	Colombia
	KU975389	G2	CH/SCCD/201	2014	China
	KX016034	G2	CH/GDZHDM/1401	2014	China
	KX064280	G2	SD2014	2014	China
	KX791060	G2	CHSD2014	2014	China
	KX883635	G2	WHZHC72223	2014	China
	LC022792	G2	Tottori2/JPN/2014	2014	Japan
	LC063810	G2	AOM-1/JPN/2014	2014	Japan
	LC063811	G2	FKO-1/JPN/2014	2014	Japan
	LC063812	G2	EHM-1/JPN/2014	2014	Japan
	LC063813	G2	IWT-4/JPN/2014	2014	Japan
	LC063816	G2	OKN-2/JPN/2014	2014	Japan
	LC063817	G2	KMM-1/JPN/2014	2014	Japan
	LC063818	G2	KMM-2/JPN/2014	2014	Japan
	LC063819	G2	IBR-5/JPN/2014	2014	Japan
	LC063822	G2	TTR-1/JPN/2014	2014	Japan
	LC063823	G2	GNM-1/JPN/2014	2014	Japan
	LC063824	G2	KGW-1/JPN/2014	2014	Japan
	LC063825	G2	HRS-1/JPN/2014	2014	Japan
	LC063826	G2	KGS-4/JPN/2014	2014	Japan
	LC063827	G2	MIE-1/JPN/2014	2014	Japan
	LC063828	G2	TTR-2/JPN/2014	2014	Japan
	LC063829	G2	GNM-2/JPN/2014	2014	Japan
	LC063830	G2	NIG-1/JPN/2014	2014	Japan
	LC063831	G2	IBR-6/JPN/2014	2014	Japan
	LC063832	G2	BR-7/JPN/2014	2014	Japan
	LC063833	G2	AOM-3/JPN/2014	2014	Japan
	LC063834	G2	IWT-1/JPN/2014	2014	Japan
	LC063835	G2	IWT-3/JPN/2014	2014	Japan
	LC063837	G2	AOM-2/JPN/2014	2014	Japan
	LC063838	G2	MYG-1/JPN/2014	2014	Japan
	LC063839	G2	IWT-2/JPN/2014	2014	Japan
	LC063840	G2	NIG-2/JPN/2014	2014	Japan
	LC063841	G2	IBR-3/JPN/2014	2014	Japan
	LC063842	G2	IBR-4/JPN/2014	2014	Japan
	LC063843	G2	IBR-8/JPN/2014	2014	Japan
	LC063844	G2	KCH-1/JPN/2014	2014	Japan
	LC063845	G2	KCH-2/JPN/2014	2014	Japan
	LC063847	G2	OKY-1/JPN/2014	2014	Japan
	LM645057	G2	L00721/GER/2014	2014	Germany
	LM645058	G2	GER/L00719/2014	2014	Germany
	LT898410	G2	PEDV_GER_L00908-K16_14-03_2014	2014	Germany
	LT898415	G2	PEDV_GER_L00926-K20_4-01_2014	2014	Germany
	LT898417	G2	PEDV_GER_L00855-K14_14-02_2014	2014	Germany
	LT898421	G2	PEDV_GER_L00919-K17_14-02_2014	2014	Germany
	LT898426	G2	PEDV_GER_L00857-K14_14-04_2014	2014	Germany
	LT898427	G2	PEDV_GER_L00927-K20_14-02_2014	2014	Germany
	LT898430	G2	PEDV_GER_L00906-K16_14-01_2014	2014	Germany
	LT898431	G2	PEDV_GER_L00918-K17_14-01_2014	2014	Germany
	LT898438	G2	PEDV_GER_L00932-K22_14-04_2014	2014	Germany
	LT898440	G2	PEDV_GER_L00931-K22_14-03_2014	2014	Germany
	LT898445	G2	PEDV_GER_L00798-K11_14-02_2014	2014	Germany
	LT898446	G2	PEDV_GER_L00933-K22_14-05_2014	2014	Germany
	LT898447	G2	PEDV_GER_L00862_2014	2014	Germany
	LT900498	G2	PEDV_GER_L00907-K16_14-02_2014	2014	Germany
	LT900500	G2	PEDV_GER_L00799-K11_14-01_2014	2014	Germany
	LT900501	G2	PEDV_GER_L00928-K20_14-03_2014	2014	Germany
	MF373643	G2	PEDV/USA/2014/IOWA	2014	USA
	MG781192	G1	PPC 1	2014	South Korea
	MH004415	G2	PEDV/MEX/JAL/19/2014	2014	Mexico
	MH006960	G2	PEDV/MEX/VER/01/2014	2014	Mexico
	MH006961	G2	PEDV/MEX/JAL/01/2014	2014	Mexico
	MH006964	G2	PEDV/MEX/JAL/02/2014	2014	Mexico
	MH056657	G2	JSX2014/ATT	2014	China
	MH056658	G2	JSX2014	2014	China
	MK071621	G2	COL/Cundinamarca03267/2014	2014	Colombia
	MK071622	G2	COL/Huila/2014	2014	Colombia
	MK071623	G2	COL/Cundinamarca03715/2014	2014	Colombia
	MK071624	G2	COL/Cundinamarca03962/2014	2014	Colombia
	MK071625	G2	COL/Antioquia/2014	2014	Colombia
	MK559454	G2	Aram-feces	2014	South Korea
	MN692771	G2	PEDV-1453-Zaragoza-Tauste	2014	Spain
	MN692772	G2	PEDV-1455-Zaragoza-Egea_de_los_Caballeros	2014	Spain
	MN692773	G2	PEDV-1456-Zaragoza-Egea_de_los_Caballeros	2014	Spain
	MN692774	G2	PEDV-1481-Pamplona-Tudela	2014	Spain
	MN692775	G2	PEDV-1508-Zaragoza-Tauste	2014	Spain
	MN692776	G2	PEDV-1521-Segovia-Navas_de_Oro	2014	Spain
	MN692777	G2	PEDV-1522-Segovia-Navas_de_Oro	2014	Spain
	MN692778	G2	PEDV-1524-Segovia-Narros_de_Cuellar	2014	Spain
	MN692779	G2	PEDV-1526-Zaragoza-Tauste	2014	Spain
	MN692780	G2	PEDV-1569-4-Badajoz-Alburquerque	2014	Spain
	MT602520	G2	PEDV/Pig-wt/ESP/Calaf-1/2014	2014	Spain
	MW165327	G2	5-17-O	2014	China
	MW165328	G2	5-17-V	2014	China
	MZ803010	G2	PEDV/UG/Canada/Ontario/2014	2014	Canada
	KP403802	G1	HLJBY	2015	China
	KR003452	G2	15V010/BEL/2015	2015	Belgium
	KR095279	G2	CH/HNQX-3/14	2015	China
	KR265762	G2	USA/Oklahoma1/2015 from USA	2015	USA
	KR809885	G2	CH/HNAY/2015	2015	China
	KT199103	G2	CH/HNLH/2015	2015	China
	KU297956	G2	SLO/JH-11/2015	2015	Slovenia
	KU380331	G2	CH-SD01	2015	China
	KU847996	G2	ZL29	2015	China
	KU982966	G2	PEDV/USA/Texas134/2015	2015	USA
	KU982967	G2	PEDV/USA/Kansas126/2015	2015	USA
	KU982968	G2	PEDV/USA/Oklahoma133/2015	2015	USA
	KU982969	G2	PEDV/USA/Iowa127/2015	2015	USA
	KU982970	G2	PEDV/USA/NorthDakota93/2015	2015	USA
	KU982971	G2	PEDV/USA/Minnesota4/2015	2015	USA
	KU982972	G2	PEDV/USA/Minnesota129/2015	2015	USA
	KU982973	G2	PEDV/USA/Minnesota135/2015	2015	USA
	KU982974	G2	PEDV/USA/Minnesota123/2015	2015	USA
	KU982975	G2	PEDV/USA/Missouri130/2015	2015	USA
	KU982976	G2	PEDV/USA/Texas128/2015	2015	USA
	KU982977	G2	PEDV/USA/Texas132/2015	2015	USA
	KU982978	G2	PEDV/USA/Nebraska108/2015	2015	USA
	KU982979	G2	PEDV/USA/Minnesota131/2015	2015	USA
	KU982980	G2	PEDV/USA/Minnesota125/2015	2015	USA
	KU982981	G2	PEDV/USA/Minnesota124/2015	2015	USA
	KX534205	G1	JSLS-1/2015	2015	China
	KX534206	G1	JS-2/2015	2015	China
	KX550281	G2	ZJ15XS0101	2015	China
	KY007139	G2	PEDV-Hjms	2015	China
	KY007140	G2	PEDV-Lnsy	2015	China
	KY019623	G2	SLOreBAS-1/2015	2015	Slovenia
	KY019624	G2	SLOreBAS-2/2015	2015	Slovenia
	KY420075	G1	PEDV-SX	2015	China
	KY793536	G2	CH/GX/2015/750A	2015	China
	KY929405	G2	PT-P5	2015	China
	LQ068536	G2	Patent WO2015153425	2015	USA
	LQ068537	G2	Patent WO2015153425	2015	USA
	LT898408	G2	PEDV_GER_L01013-K01_15-03_2015	2015	Germany
	LT898409	G2	PEDV_GER_L00999-K06_15-07_2015	2015	Germany
	LT898411	G2	PEDV_GER_L01018-K01_15-08_2015	2015	Germany
	LT898412	G2	PEDV_GER_L01019-K01_15-09_2015	2015	Germany
	LT898413	G2	PEDV_GER_L01020-K01_15-10_2015	2015	Germany
	LT898414	G2	PEDV_GER_L01060-K07_15-02_2015	2015	Germany
	LT898416	G2	PEDV_GER_L01017-K01_15-07_2015	2015	Germany
	LT898418	G2	PEDV_AUSTRIA_L01065-M10_15-04_2015	2015	Austria
	LT898420	G2	PEDV_GER_L01014-K01_15-04_2015	2015	Germany
	LT898423	G2	PEDV_GER_L01012-K01_15-02_2015	2015	Germany
	LT898425	G2	PEDV_GER_L00998-K06_15-03_2015	2015	Germany
	LT898432	G2	PEDV_GER_L01011-K01_15-01_2015	2015	Germany
	LT898433	G2	PEDV_AUSTRIA_L01063-M10_15-02_2015	2015	Austria
	LT898436	G2	PEDV_ROMANIA_L01329-K25_15-01_2015	2015	Romania
	LT898439	G2	PEDV_GER_L01059-K07_15-01_2015	2015	Germany
	LT898441	G2	PEDV_AUSTRIA_L01064-M10_15-03_2015	2015	Austria
	LT898443	G2	PEDV_GER_L01015-K01_15-05_2015	2015	Germany
	LT898444	G2	PEDV_GER_L01420-K06_15-04_2015	2015	Germany
	LT900499	G2	PEDV/GER/L01061-K07_15-03/2015	2015	Germany
	LT900502	G2	PEDV_AUSTRIA_L01062-M10_15-01_2015	2015	Austria
	MF782686	G2	NW17	2015	China
	MF782687	G2	NW8	2015	China
	MG546687	G2	CH/BJ9/2015	2015	China
	MH004421	G2	PEDV/MEX/PUE/01/2015	2015	Mexico
	MH006962	G2	PEDV/MEX/MICH/02/2015	2015	Mexico
	MH013462	G2	PEDV/MEX/SON/01/2015	2015	Mexico
	MH013463	G2	PEDV/MEX/VER/01/2015	2015	Mexico
	MH013464	G2	PEDV/MEX/VER/02/2015	2015	Mexico
	MK071619	G2	COL/Antioquia00265/2015	2015	Colombia
	MK071620	G2	COL/Antioquia00958/2015	2015	Colombia
	MK071626	G2	COL/Cundinamarca/2015	2015	Colombia
	MK071627	G2	COL/ValledelCauca05761/2015	2015	Colombia
	MK071628	G2	COL/ValledelCauca05762/2015	2015	Colombia
	MK071629	G2	COL/Antioquia06285/201	2015	Colombia
	MK071630	G2	COL/Antioquia07053/2015	2015	Colombia
	MK071631	G2	COL/Antioquia08010/2015	2015	Colombia
	MK071632	G2	COL/ValledelCauca/2015	2015	Colombia
	MK071633	G2	COL/Antioquia08520/2015	2015	Colombia
	MK071634	G2	COL/ValledelCauca08565/2015	2015	Colombia
	MK071635	G2	COL/Antioquia09796/2015	2015	Colombia
	MK071636	G2	COL/Antioquia09831/2015	2015	Colombia
	MK071637	G2	COL/Antioquia10641/2015	2015	Colombia
	MK071638	G2	COL/Antioquia14856/2015	2015	Colombia
	MK071639	G2	COL/Cauca/2015	2015	Colombia
	MN644470	G1	HLJ	2015	China
	MT625963	G2	CH/JSXZ/2015	2015	China
	MT646162	G2	YJH/201	2015	China
	MZ268115	G2	25364/2	2015	Poland
	KX058031	G2	CH/JX/01/P0	2016	China
	KX289955	G2	HUN/5031/2016	2016	Hungary
	KX812523	G2	XM1-2	2016	China
	KX812524	G2	XM2-4	2016	China
	KX981440	G2	CH/HNZZ47/2016	2016	China
	KY111278	G2	PEDV 1842/2016 ITA	2016	Italy
	KY649107	G2	CH-HNKF-16	2016	China
	KY825240	G2	KNU-141112-S DEL2	2016	South Korea
	KY825241	G2	KNU-141112-S DEL2/ORF3	2016	South Korea
	KY825242	G2	KNU-141112-S DEL5	2016	South Korea
	KY825243	G2	KNU-141112-S DEL5/ORF3	2016	South Korea
	KY928065	G2	CH_hubei_2016	2016	China
	KY963963	G2	KNU-1601	2016	South Korea
	LQ410511	G2	Patent WO2016130569	2016	USA
	LQ410512	G2	Patent WO2016130569	2016	USA
	MF346935	G2	CH/JLDH/2016	2016	China
	MF462814	G2	CH/SXYL/2016	2016	China
	MG546688	G2	CH/BJ2/2016	2016	China
	MG546689	G2	CH/HB9/2016	2016	China
	MG546690	G2	CH/BJ11/2016	2016	China
	MG837012	G2	CHN/SH-2016-4/2016	2016	China
	MH004412	G2	PEDV/MEX/GTO/02/2016	2016	Mexico
	MH004413	G2	PEDV/MEX/JAL/03/2016	2016	Mexico
	MH006963	G2	PEDV/MEX/PUE/01/2016	2016	Mexico
	MH117940	G2	SDSX16	2016	China
	MK138353	G2	G2	2016	China
	MK690502	G2	HM2017	2016	China
	MK841494	G2	PEDV SH	2016	China
	MK841495	G2	PEDV YZ	2016	China
	MN486588	G1	Ah2016f2	2016	China
	MN692781	G2	PEDV-1776-Badajoz-Alburquerque	2016	Spain
	MN692782	G2	PEDV-1873-2-Segovia	2016	Spain
	MN692783	G2	PEDV-1914-Pontevedra-Lalin	2016	Spain
	MT338517	G2	CH/HNXX/2016	2016	China
	MT338518	G2	HNAY2016	2016	China
	MT683617	G2	MSCH	2016	China
	MT783684	G2	CH/SX/2015	2016	China
	MT787025	G2	CH/SX/2016	2016	China
	MZ313557	G2	6220	2016	Poland
	MZ325487	G2	44176/1	2016	Poland
	KY499262	G2	PC22A	2017	USA
	LP934111	G2	Patent WO2017123201	2017	USA
	LT906582	G1	Br1_87	2017	Germany
	MF281416	G2	NB1	2017	South Korea
	MF375374	G2	CH/JXJA/2017	2017	China
	MF807951	G2	C3-HB2017	2017	China
	MF807952	G2	B5-HB2017	2017	China
	MG334554	G2	USA/OK10240-6/2017	2017	USA
	MG334555	G2	USA/OK10240-8/2017	2017	USA
	MG837058	G2	PC273/O	2017	USA
	MH004414	G2	PEDV/MEX/JAL/19/2017	2017	Mexico
	MH004416	G2	PEDV/MEX/JAL/01/2017	2017	Mexico
	MH004417	G2	PEDV/MEX/JAL/02/2017	2017	Mexico
	MH004418	G2	PEDV/MEX/JAL/03/2017	2017	Mexico
	MH004419	G2	PEDV/MEX/JAL/04/2017	2017	Mexico
	MH004420	G2	PEDV/MEX/JAL/05/2017	2017	Mexico
	MH013465	G2	PEDV/MEX/QRO/01/2017	2017	Mexico
	MH013466	G2	PEDV/MEX/QRO/02/2017	2017	Mexico
	MH052681	G2	KNU-1702	2017	South Korea
	MH052682	G2	KNU-1703	2017	South Korea
	MH052683	G2	KNU-1704	2017	South Korea
	MH052684	G2	KNU-1705	2017	South Korea
	MH052685	G2	KNU-1706	2017	South Korea
	MH052687	G2	KNU-1708	2017	South Korea
	MH052688	G2	KNU-1709	2017	South Korea
	MH052689	G2	KNU-1710	2017	South Korea
	MH061336	G2	CH/SCGA/2017	2017	China
	MH061337	G2	CH/SCZG/2017	2017	China
	MH061338	G2	CH/SCZY44/2017	2017	China
	MH061339	G2	CH/SCAZ10/201	2017	China
	MH061340	G2	CH/SCZY103/2017	2017	China
	MH581489	G2	CH/HBTS/2017	2017	China
	MH708243	G2	H11-SD2017	2017	China
	MH748550	G2	JS-A	2017	China
	MH891588	G2	Y178	2017	South Korea
	MK558089	G2	SF4017	2017	Philippines
	MK644601	G2	G2-HE2017	2017	China
	MK644602	G2	L6-HB2017	2017	China
	MK644603	G2	M3-SX2017	2017	China
	MK644604	G2	N7-GD2017	2017	China
	MK862249	G2	HeN170821	2017	China
	MN037494	G2	WHLL	2017	China
	MN692784	G2	PEDV-1931-1-Valladolid-Molpeceres	2017	Spain
	MN692785	G2	PEDV-1931-2-Valladolid-Fompedraza	2017	Spain
	MN692786	G2	PEDV-1931-3-Burgos-Aranda_de_Duero	2017	Spain
	MT547179	G2	17GXCZ-1ORF3d	2017	China
	MT547180	G2	17GXCZ-1ORF3c	2017	China
	MZ313556	G2	0100/4T	2017	Poland
	MZ325484	G2	0100/1L	2017	Poland
	MZ325485	G2	0100/2M	2017	Poland
	MZ325486	G2	6706/2	2017	Poland
	LP731409	G2	Patent EP3261668	2018	USA
	LP731411	G2	Patent EP3261668	2018	USA
	MG983755	G2	GDgh	2018	China
	MH061341	G2	CH/SCLS/2018	2018	China
	MH061342	G2	CH/SCZJ/201	2018	China
	MH061343	G2	CH/SCMY/2018	2018	China
	MH243316	G2	KNU-1804	2018	South Korea
	MH243318	G2	KNU-1806	2018	South Korea
	MH243319	G2	KNU-1807	2018	South Korea
	MH593900	G2	S236	2018	Hungary
	MH891584	G2	S12	2018	South Korea
	MK032689	G2	KNU-1815	2018	South Korea
	MK032690	G2	KNU-1816	2018	South Korea
	MK032691	G2	KNU-1817	2018	South Korea
	MK032692	G2	KNU-1818	2018	South Korea
	MK138516	G2	V7-HB2018	2018	China
	MK140811	G2	CH/TP-2-2/2018	2018	China
	MK140813	G2	CH/TP-4-3/2018	2018	China
	MK140814	G2	CH/TP-4-4/2018	2018	China
	MK250953	G2	ZJ/ZX2018-C10	2018	China
	MK482396	G2	KNU-1829	2018	South Korea
	MK482397	G2	KNU-1830	2018	South Korea
	MK606368	G2	CH-HB1-2018	2018	China
	MK606369	G2	CH-HB2-2018	2018	China
	MK644605	G2	T10-HB2018	2018	China
	MK673545	G2	TW/Yunlin550/2018	2018	China
	MK702008	G2	SNJ-P	2018	China
	MK796238	G1	CN/Liaoning25/2018	2018	China
	MN114121	G2	CT	2018	China
	MN315264	G1	AH-2018-HF1	2018	China
	MN692787	G2	PEDV-2098-1-Malaga-Casares	2018	Spain
	MN692788	G2	PEDV-2118-1-Orense-Covelas	2018	Spain
	MN692789	G2	PEDV-2149-Castellon-Albocacer	2018	Spain
	MN692790	G2	PEDV-2181-Castellon-Cati	2018	Spain
	MN816181	G2	KNU-1808	2018	South Korea
	MN971596	G2	KNU-1801	2018	South Korea
	MT090145	G2	CH/HNYY/2018	2018	China
	MT090146	G2	CH/SXWS/2018	2018	China
	MT166307	G2	HB2018	2018	China
	MT198679	G2	IBT-VN	2018	Vietnam
	MT490315	G2	EdoMex/103/2018	2018	Mexico
	MT490316	G2	EdoMex/205/2018	2018	Mexico
	MW561264	G2	CH/HLJ/18	2018	China
	LR812926	G2	GER/L03209/2019	2019	Germany
	LR812927	G2	GER/L03206/2019	2019	Germany
	LR812928	G2	GER/L03204/2019	2019	Germany
	LR812929	G2	GER/L03207/2019	2019	Germany
	LR812930	G2	GER/L03208/2019	2019	Germany
	LR812931	G2	GER/L03210/2019	2019	Germany
	LR812932	G2	GER/L03205/2019	2019	Germany
	MN056942	G2	FR2019001	2019	France
	MN594506	G2	SX-WH	2019	China
	MN692791	G2	PEDV-2330-Orense	2019	Spain
	MN692792	G2	PEDV-H3-Barcelona-Vic	2019	Spain
	MN692793	G2	PEDV-H18-Barcelona-Vic	2019	Spain
	MN759311	G2	GD-XL-2019	2019	China
	MN841671	G2	SHXX1902	2019	China
	MN844888	G2	KNU-1909	2019	South Korea
	MN971595	G2	KNU-1904	2019	South Korea
	MT263014	G2	SC-YB73	2019	China
	MT303066	G1	shxx1902	2019	China
	MT659926	G2	-	2019	China
	MZ596343	G1	SD2019	2019	China
	MT843278	G2	-	2020	China
PEDV strains seqeueced in our study	MH726384	G2	GDS06	2011	China
	MH726385	G2	GDS08	2011	China
	MH726387	G2	GDS12	2011	China
	MH726393	G2	GDS14	2011	China
	MH726386	G2	GDS16	2011	China
	MH726388	G2	GDS36	2011	China
	MH726398	G2	GDS38	2011	China
	MH726389	G2	GDS39	2011	China
	MH726390	G2	GDS40	2011	China
	MH726401	G2	GDS41	2011	China
	MH726399	G2	GDS42	2011	China
	MH726400	G2	GDS45	2011	China
	MH726362	G2	GDS05	2012	China
	MH726373	G2	GDS13	2012	China
	MH726391	G2	GDS15	2012	China
	MH726364	G2	GDS17	2012	China
	MH726375	G2	GDS19	2012	China
	MH726363	G2	GDS20	2012	China
	MH726368	G2	GDS22	2012	China
	MH107322	G2	GDS23	2012	China
	MH726366	G2	GDS24	2012	China
	MH726367	G2	GDS26	2012	China
	MH726372	G2	GDS28	2012	China
	MH726397	G2	GDS37	2012	China
	KU646831	G2	JSS01	2012	China
	MH107321	G2	GDS10	2013	China
	MH726365	G2	GDS25	2013	China
	MH726395	G2	GDS32	2013	China
	MH726396	G2	GDS35	2013	China
	MH726392	G2	GDS44	2013	China
	MH726370	G2	GDS07	2014	China
	MH726408	G1	GDS09	2014	China
	MH726374	G2	GDS11	2014	China
	MH726376	G2	GDS18	2014	China
	MH726371	G2	GDS21	2014	China
	MH726380	G2	GDS27	2014	China
	MH726377	G2	GDS29	2014	China
	MH726369	G2	GDS30	2014	China
	MH726379	G2	GDS33	2014	China
	MH726378	G2	GDS34	2014	China
	MH726394	G2	GDS31	2015	China
	MH726381	G2	GDS43	2015	China
	MH726402	G2	GDS46	2016	China
	MH726382	G2	GDS47	2016	China
	MH726405	G2	GDS48	2016	China
	MW143081	G2	JSS02	2016	China
	KY070587	G2	JSS12	2016	China
	MW143094	G2	JSS16	2016	China
	MH726406	G2	GDS49	2017	China
	MH726383	G2	GDS50	2017	China
	MH726403	G2	GDS51	2017	China
	MH726407	G2	GDS52	2017	China
	MH726404	G2	GDS53	2017	China
	MW143082	G2	JSS03	2017	China
	MW143083	G2	JSS04	2017	China
	MW143086	G2	JSS07	2017	China
	MW143087	G2	JSS08	2017	China
	MW143084	G2	JSS05	2018	China
	MW143085	G2	JSS06	2018	China
	MW143088	G2	JSS09	2018	China
	MW143089	G2	JSS10	2018	China
	MW143090	G2	JSS11	2018	China
	MW143091	G2	JSS13	2018	China
	MW143092	G2	JSS14	2018	China
	MW143093	G2	JSS15	2019	China
PEDV Vaccine isolates a	KC210146	G1	JS2008	2008	China
	JQ023161	G1	DR13	2009	South Korea
	JX188454	G2	AJ1102	2011	China
	KX683006	G2	PC22A	2013	USA
	KP728470	G2	SQ2014	2014	China
	KR873431	G2	KNU-141112	2014	South Korea
PEDV Vaccine stains b	MC425617	G2	JP	2018	USA
	LY411674	G2	KR	2016	USA
Other coronaviruses strains c	NC_004718	-	SARS coronavirus Tor2	2003	Canada
	MF167434	-	SADS-CoV GDS04	2017	China
	DQ811789	-	TGEV Purdue	1952	USA
	KJ481931	-	PDCoV PDCoV/USA/Illinois121/2014	2014	USA
	MT121215	-	SARS-CoV-2 SARS-CoV-2/human/CHN/SH01/2020	2020	China
a: vaccine isolates were originaly wide-type strains and used to make vaccine.
b: vaccine strains were only included in the recombination analysis.
c: Other coronaviruses strains were only included in the recombination analysis.

## Sheet: Supplementary table 5
Supplementary Table 5 Estimated evolutionary rates of different clusters of PEDV strains using Treetime and BEAST2 program.
Strain Cluster	Evolutionary rates estimated by Timetree (substitutions per site per year)			Evolutionary rates estimated by BESAT2 (substitutions per site per year)
	Mean value	95% Confidence interval		Mean value	95% HBD interval
		Lower limit	Upper limit		Lower limit	Upper limit
All Chinese strains	0.0002359	0.0002229	0.0002489	0.0005642	0.00048653	0.0006428
All South Korean strains	0.0007753	0.0007432	0.0008074	0.00079034	0.0007042	0.00087403
All American strains	0.0001648	0.0001498	0.0001798	0.00010892	7.7974e-05	0.00014025
All European strians	5.325e-05	4.591e-05	6.059e-05	3.7304e-05	2.3181e-05	5.2901e-05
global G1 strains	6.17e-05	5.697e-05	6.643e-05	5.9855e-05	5.1077e-05	6.8329e-05
global G2 strains	0.0005531	0.00054321	0.00056299	0.00086799	0.00079726	0.00094277
Chinese strains collected before the year 2018	0.0004748	0.0004535	0.0004961	0.00069983	0.00060747	0.00079523
Chinese strains collected after the year 2018	0.0013	0.001134	0.001466	0.0011407	0.00075463	0.0015063
South Korean strains collected before the year 2017	0.0001887	0.0001271	0.0002503	0.00030796	0.00013765	0.0004915
South Korean strains collected after the year 2017	0.000633	0.000531	0.000735	0.00061129	0.00042963	0.00079779
Chinese G1 strains	9.266e-05	7.306e-05	0.00011226	3.7696e-05	1.7825e-05	5.8021e-05
Chinese G2 strains	0.0003056	0.0002892	0.000322	0.00086035	0.00076356	0.0009578
South Korean G2 strains	0.0009607	0.0009226	0.0009988	0.00083875	0.00073293	0.00093684
European G2 strains	0.0006703	0.0006357	0.0007049	0.00057955	0.00051637	0.00064651

## Sheet: Supplementary table 6
Supplementary Table 6 Information of recombination events detected in four geographical area (China, South Korea, USA and the Europe) using RDP5.
Area	Event No.	Breakpoint position a		Recombinant Sequence(s) b	Minor Parental Sequence(s) b,c,d	Major Parental Sequence(s) b,c,d	Detection methods e
		Begin	End				RDP	GENECONV	Bootscan	Maxchi	Chimaera	SiSscan	3Seq
China	1	13386	24730	MT303066	MN841671	MN644470 etc. #	1.45728e-08	1.76801e-16	2.83377e-10	0.000714561	1.50706e-06	2.83751e-20	n.s.
	2	20681	24942	MK796238	MH726370	MN644470 etc. #	0.010308	n.s.	n.s.	n.s.	0.00952509	n.s.	6.61511e-05
	3	9641	22076	MH726405	MT625963	MG983755	3.07617e-14	n.s.	n.s.	6.57781e-06	6.45133e-07	7.71859e-15	4.12857e-34
	4	19368	21648	MH061336	MH726404	MF375374 etc.	4.55649e-23	4.12934e-21	1.70247e-15	1.79576e-16	7.62807e-19	2.86019e-18	4.18852e-41
	5	14332	22140	KX883635	JX524137	KU558701	1.73721e-08	2.59279e-06	n.s.	5.56068e-08	2.91446e-06	1.589e-08	2.42844e-11
	6	20580	24935	MK140813	MH726371	MK140814	n.s.	n.s.	n.s.	0.000353289	0.00184112	n.s.	5.52501e-07
	7	20926	28135	MK288006	KX058031	KX016034 etc.	n.s.	0.0109032	n.s.	0.000489459	0.000459248	0.0019019	7.68315e-09
	8	21724	24942	MN486588	KY929405	MH726408 etc. #	9.69482e-17	7.89158e-12	1.36714e-11	9.3953e-13	3.85543e-14	6.56383e-09	9.56196e-28
	9	13076	27818	JX489155 etc.	MH726393	MH726371	n.s.	n.s.	n.s.	0.00689895	n.s.	n.s.	5.30424e-06
	10	20756	21380	MH061343	MW143083	MW143093 etc.	n.s.	n.s.	n.s.	n.s.	n.s.	4.95004e-09	9.73426e-05
	11	20756	21380	MH061338	MW143083	MW143093 etc.	0.000104502	1.04699e-06	0.000111492	5.5945e-05	1.45913e-07	0.000123426	2.71248e-16
	12	19527	24935	MK140811	KU252649	MK140814	n.s.	n.s.	n.s.	0.00373588	n.s.	3.9486e-09	1.63953e-07
	13	14838	21680	KU847996	JX524137	MH726369	n.s.	6.9919e-11	4.78419e-13	5.8229e-07	1.99334e-08	1.43473e-05	7.13411e-20
	14	13257	25261	MH726375	JX524137	KM609203	4.16493e-06	0.000161163	n.s.	0.00385304	0.00361224	0.000965514	0.000139758
	15	50	16956	MH581489 etc.	KM609205	MG983755 etc.	0.00137231	n.s.	n.s.	0.000314598	0.000166458	0.00394368	6.98069e-07
	16	11147	24844	JX524137	MH726366	KM609203	2.10601e-24	1.63772e-22	1.09336e-07	3.20311e-16	6.33303e-17	1.12111e-16	1.01346e-31
	17	25355	28288	MK644601 etc.	MK138516 etc.	MH726402 etc.	1.17593e-34	1.32599e-32	n.s.	4.86866e-21	2.76056e-17	9.35519e-27	7.94308e-16
	18	21622	21680	KU847996	MN114121 etc.	JQ282909	0.00662166	n.s.	n.s.	3.88168e-08	1.19091e-05	n.s.	8.72586e-08
	19	2624	12329	MH708243	MH726402 etc.	MT625963	n.s.	n.s.	n.s.	6.25767e-07	0.00506381	0.000828606	4.11597e-10
	20	23188	24942	JQ282909	KT323979 etc. #	KM609203	n.s.	n.s.	n.s.	2.6354e-06	0.00410788	n.s.	6.88339e-06
	21	23512	26724	MK862249	MH726402 etc.	KM609203	4.81389e-13	9.05748e-12	0.000541866	9.42896e-14	2.60869e-16	3.71025e-16	1.96032e-35
	22	14502	19499	KX812524	MH726402 etc.	MH061337	n.s.	n.s.	n.s.	2.8521e-05	0.000111953	2.1375e-11	n.s.
	23	23314	25528	MW143084 etc.	MT547180	KM609203	7.39169e-27	2.73208e-27	8.80673e-26	1.82292e-26	1.27114e-23	0.0048505	1.31447e-71
	24	9218	28214	MN841671 etc.	KU252649	MH726402 etc.	9.7019e-05	0.00285328	n.s.	2.46276e-08	0.000159067	7.45233e-52	5.89058e-54
	25	4702	19898	KP890336 etc.	MF782687 etc.	MH107321 etc.	8.83606e-28	6.42784e-27	6.54835e-25	9.6334e-18	1.28058e-18	4.69727e-17	2.93806e-47
	26	658	15258	KM609204	MH726389 etc.	MH726391	n.s.	n.s.	n.s.	0.0284371	n.s.	2.87482e-05	0.000196495
	27	9684	21292	KM609211 etc.	KM089829 etc.	MH726380 etc.	1.2211e-13	2.3299e-10	9.16359e-06	2.48764e-14	1.51714e-10	3.66113e-09	2.78615e-23
	28	17360	21190	MT090146	KY928065 etc.	MT787025	6.13602e-10	0.00239373	n.s.	8.21014e-15	1.20713e-11	0.00267795	0.000102168
	29	23226	27761	MF346935 etc.	MH726369	MK644602	n.s.	n.s.	n.s.	0.00427413	n.s.	3.82339e-16	7.68315e-09
	30	14068	21623	MH726380	JX489155 etc.	MT787025 etc.	9.48128e-19	7.97989e-19	2.55608e-08	1.21848e-15	3.15165e-18	1.62521e-07	4.93556e-37
	31	19837	28141	MK702008	MH061340 etc.	MK140814 etc.	n.s.	n.s.	4.56038e-14	1.09044e-11	7.73766e-15	n.s.	1.11865e-53
	32	20924	28284	KX058031	KT199103	KM609203	2.67167e-26	3.3771e-32	1.04055e-35	2.35302e-12	1.01185e-08	1.151e-19	0.00132773
	33	21640	28115	KY928065 etc.	MW143082	MK644602 etc.	n.s.	n.s.	n.s.	0.00497034	n.s.	3.16772e-14	1.23342e-07
	34	17606	28135	MG546689	KX981440	KX550281 etc.	n.s.	2.72095e-05	n.s.	2.17647e-09	n.s.	1.07073e-06	1.70957e-15
	35	674	16884	MG983755 etc.	KM609203 etc.	MW143084 etc.	2.02594e-06	n.s.	n.s.	5.76648e-07	1.47779e-06	0.000264749	1.50919e-09
	36	88	4638	MH061343	MH726400 etc.	MH061338	8.81807e-10	3.38766e-06	n.s.	1.34517e-08	2.11493e-07	9.86132e-11	2.74398e-10
	37	16618	22198	KM609205	MH708895 etc.	KM609209 etc.	9.07314e-14	2.68326e-12	n.s.	2.06719e-13	9.33176e-11	4.17264e-13	5.9061e-25
	38	23202	27848	MH061339	MH726369	MT263014 etc.	4.58793e-10	1.14527e-06	0.00149366	2.3061e-12	3.24592e-12	4.6193e-07	5.34717e-28
	39	28240	3358	KX550281 etc.	KM609210 etc.	KX812523 etc.	n.s.	n.s.	n.s.	0.0017263	0.000133861	n.s.	0.000520335
	40	21900	27028	KU380331 etc.	KX550281 etc.	MW165327 etc.	0.0153322	n.s.	0.0402174	0.00210714	8.99094e-05	n.s.	1.313e-07
	41	25590	25782	KX580953	EF185992	KM609210 etc.	1.50103e-08	0.00249435	n.s.	4.30153e-08	3.68733e-08	n.s.	5.35934e-14
	42	24150	24844	KM609203	MW143090 etc.	MH726384 etc.	1.05617e-38	6.35871e-38	n.s.	6.57286e-23	6.93926e-24	1.00708e-32	5.03824e-67
	43	17976	22226	MH581489 etc.	MT625963 etc.	KJ020932 etc.	4.58584e-32	1.01519e-28	3.9648e-07	1.61639e-14	1.89578e-07	1.16639e-09	4.65386e-24
	44	17198	21673	MH726402 etc.	MK644602 etc.	MW143089 etc.	n.s.	n.s.	n.s.	0.00414542	n.s.	5.64432e-21	1.37199e-10
	45	4994	7624	JX261936	KT021227 etc.	KM089829	n.s.	0.0461373	n.s.	n.s.	n.s.	0.000399562	0.00176617
	46	2882	12714	MG546690 etc.	MH726369	KX016034 etc.	n.s.	0.000450217	n.s.	2.5471e-08	7.01842e-09	3.60743e-05	2.57338e-16
	47	15106	22193	MF807952 etc.	MH726392 etc.	KU558701 etc.	n.s.	1.11937e-33	1.53568e-19	2.40556e-19	3.20953e-17	5.57312e-18	1.06521e-25
	48	50	11864	KX981440	KM609209	MW143081	6.00612e-06	8.32323e-09	n.s.	1.28885e-13	1.84336e-08	5.85999e-24	1.80012e-32
	49	28160	4993	MH726396 etc.	KC196276	JX261936 etc.	n.s.	n.s.	n.s.	2.65274e-05	0.000333202	n.s.	1.6693e-06
	50	20616	22175	MW165329	MH708895 etc.	KX580953 etc.	5.95731e-07	0.0102746	n.s.	1.05088e-05	1.64852e-06	0.00254996	1.53151e-12
	51	16774	18088	KC140102	KX534206 etc. #	JQ282909	n.s.	n.s.	n.s.	0.00313923	n.s.	0.000575219	8.57495e-08
	52	14856	16884	MH061337	KY928065	MH061343	4.64272e-14	n.s.	n.s.	8.40571e-11	1.19538e-11	1.95907e-06	1.58971e-27
	53	18853	24128	MH726404 etc.	MT625963 etc.	MT547180 etc.	1.41825e-30	1.12334e-28	3.08226e-16	1.49827e-09	3.84587e-05	1.23414e-10	5.2197e-10
	54	21670	26713	MK288006 etc.	MH726385 etc.	MH726371	5.83574e-19	1.08659e-16	1.75131e-19	3.76698e-10	8.70768e-07	1.85639e-12	3.12708e-24
	55	23056	25826	KR818832	MH726373	MH726392 etc.	7.28297e-45	2.04085e-42	8.12606e-40	7.96329e-16	5.19057e-15	1.27015e-18	1.14769e-28
	56	22227	28204	MH708243	MH726405	MT659926	8.41615e-47	1.79472e-47	6.55739e-07	4.6759e-23	0.00059051	2.51974e-28	1.69849e-62
	57	28158	3358	MW143081	KM609210 etc.	KX812523 etc.	n.s.	0.000213728	n.s.	5.25289e-06	0.000165429	3.19626e-10	n.s.
	58	13904	22076	MH726367 etc.	JX524137	KC196276	n.s.	n.s.	n.s.	0.000385951	n.s.	0.000124749	3.46542e-13
	59	17608	21774	MH726369 etc.	MH726389 etc.	MK250953 etc.	n.s.	2.28439e-96	2.47735e-83	1.4065e-46	9.36371e-48	4.00336e-59	1.90397e-186
	60	122	11100	KX791060 etc.	KM609209	KU646831 etc.	7.20198e-09	0.00104264	n.s.	0.0054905	0.00197732	n.s.	1.22107e-08
	61	27808	27818	KX580953 etc.	KP765609	MK138516	3.50477e-13	5.54192e-12	0.000112281	3.51402e-11	3.02337e-12	6.9285e-14	1.87964e-20
	62	28282	4256	MH726392 etc.	KM609209 etc.	KM089829 etc.	n.s.	n.s.	n.s.	0.000931772	6.71878e-06	n.s.	0.000315448
	63	24402	25370	MN037494	JX261936 etc.	MH726362 etc.	9.38653e-11	7.54472e-06	n.s.	0.0294228	1.53163e-07	2.21344e-09	6.85996e-10
	64	18202	23738	MH726374	JX112709 etc.	KX016034 etc.	n.s.	n.s.	n.s.	0.00176598	n.s.	2.83931e-08	2.81615e-06
	65	42	11100	KM609209 etc.	JX489155 etc. #	MH726389 etc.	1.51587e-46	3.01878e-49	n.s.	5.22837e-15	1.18499e-05	4.67752e-16	1.35697e-34
	66	10642	21764	MN594506	MH726391 etc.	MH726373	n.s.	n.s.	n.s.	0.000152968	0.00161504	n.s.	0.00734915
	67	16954	22976	MH726383	MK862249	MF375374 etc.	1.59096e-05	0.000853462	0.00109235	1.42334e-07	5.92333e-08	2.15926e-07	4.09824e-15
	68	13556	15206	KC109141 etc.	KU975389	MK796238	2.96848e-07	4.57829e-05	n.s.	1.25331e-06	n.s.	2.99076e-06	2.57365e-13
	69	26842	28236	MK138353	MH726372	MH726402	n.s.	n.s.	n.s.	0.000124399	0.000468821	0.00221591	4.62361e-08
	70	9728	20658	KM609210 etc.	KM609211	MH726384	0.00537754	n.s.	n.s.	3.10161e-07	n.s.	n.s.	1.22135e-06
	71	11101	22276	KR818832	MH726393	MH726396 etc.	n.s.	n.s.	n.s.	0.0209367	n.s.	0.000169351	2.86915e-05
	72	20013	28309	MH061340 etc.	MT625963 etc.	MK606368 etc.	0.0230366	n.s.	n.s.	0.00218581	0.00293658	5.81706e-10	3.95172e-18
	73	26713	27590	MH726406 etc.	KP890336 etc.	KF384500	4.59064e-40	3.09453e-32	5.39971e-32	4.88167e-20	8.10825e-23	3.97462e-06	6.81922e-61
	74	18578	22196	MH726370 etc.	MH726392 etc.	KX812523	1.20223e-08	1.07007e-05	n.s.	5.84165e-08	5.03554e-06	4.20602e-09	2.50126e-05
	75	17692	19135	KJ020932	KX534206 etc. #	MT547179 etc.	n.s.	n.s.	n.s.	8.4461e-06	5.19852e-07	n.s.	3.8937e-06
	76	17706	20143	KX883635 etc.	JQ282909	MK138516 etc.	n.s.	n.s.	n.s.	0.0486052	n.s.	9.76901e-08	2.73866e-05
	77	28005	28159	MH726396	MH726371	KM089829	4.36968e-06	0.000171518	0.000469411	n.s.	n.s.	0.0130708	0.00030259
	78	10753	17275	KX580953 etc.	MT338518 etc.	MH726391 etc.	2.32638e-15	2.68333e-10	0.00133968	1.61053e-18	0.00699329	1.04708e-27	9.67438e-52
	79	23444	24807	MW143091 etc.	MK644605 etc.	KM609209	1.09319e-16	3.40846e-11	n.s.	1.63081e-14	1.05512e-15	7.75052e-14	7.32272e-27
	80	28310	16016	MK606369 etc.	MH061336 etc.	MK862249 etc.	1.30597e-12	2.21906e-11	7.829e-07	n.s.	n.s.	n.s.	3.90111e-06
	81	17862	20709	MH061337	MK140814	MW143093 etc.	n.s.	1.67109e-36	6.65276e-31	1.09677e-22	8.67848e-23	3.01229e-21	4.00179e-71
	82	28154	18462	MH726395 etc.	MH726376	MK392335 etc.	9.04943e-10	1.03646e-05	n.s.	0.000384378	3.28268e-05	n.s.	3.34923e-12
	83	1476	20754	JN547228	MH726391 etc.	KT323979 etc. #	n.s.	n.s.	n.s.	7.24267e-06	n.s.	3.07742e-12	9.46674e-09
	84	679	12918	KY007140	MF462814 etc.	KU847996	n.s.	n.s.	n.s.	2.98463e-06	8.78128e-06	n.s.	3.0726e-12
	85	17706	20154	MK862249	KM609212 etc.	MF375374 etc.	3.18305e-06	1.42843e-07	n.s.	2.81246e-07	1.47801e-05	1.83203e-14	1.2279e-10
	86	28155	3622	MH726365 etc.	MT659926 etc.	KC210147	1.06393e-07	6.43506e-09	n.s.	5.58477e-11	n.s.	2.34484e-15	2.44983e-23
	87	13268	20012	KY007140	MK606368	KX550281	n.s.	n.s.	n.s.	1.26058e-05	0.0180245	1.31546e-13	1.13738e-07
	88	28310	4932	MT338517 etc.	MF807951 etc.	MW143091 etc.	9.96635e-07	7.96379e-05	n.s.	2.52913e-14	0.00243704	8.18167e-16	1.64723e-33
	89	4918	16956	MT625963 etc.	MK288006 etc.	MT659926 etc.	1.46774e-58	3.87517e-60	3.79533e-17	1.32968e-26	1.69451e-27	7.57777e-33	6.80616e-80
	90	14074	17607	KM609209 etc.	KU558701 etc.	KR095279 etc.	5.03431e-08	n.s.	0.00729299	2.64346e-12	2.28214e-11	n.s.	4.81376e-15
	91	23204	28175	MH726369	KM609210 etc.	MH056657 etc.	n.s.	n.s.	n.s.	2.96636e-08	4.03381e-07	n.s.	1.37199e-10
	92	4858	17706	KP890336 etc.	KM609213 etc.	MF375374 etc.	6.28443e-08	0.000758233	n.s.	0.00242396	0.000921009	0.0114584	3.43991e-05
	93	23432	25354	MK644601 etc.	JX647847 etc.	MW165327	2.90143e-64	6.96305e-64	4.56559e-58	1.59039e-17	4.87247e-17	7.17527e-18	1.10623e-55
	94	3216	13216	KU847996 etc.	MH726369	MW143082 etc.	1.74905e-14	1.82422e-12	n.s.	3.66786e-10	3.65367e-13	1.22096e-15	1.46188e-23
	95	28175	3542	MK138516 etc.	KM609210	KU252649	n.s.	0.00267924	0.000190876	8.5894e-08	0.00108979	9.73109e-13	3.71398e-07
	96	14275	20012	MF375374 etc.	MT338517 etc.	MK606368	n.s.	n.s.	n.s.	0.00634415	n.s.	0.000504057	0.00338838
	97	19764	21705	KM609213	MW143083	MN644470	0.0207832	0.000403246	n.s.	2.90343e-06	4.99857e-05	2.54314e-09	1.37199e-10
	98	17707	20192	KC196276	KX058031	MH726371	n.s.	n.s.	n.s.	0.000131909	n.s.	2.58782e-07	1.13464e-07
	99	20579	21876	MH726406 etc.	MW143093	KJ158152 etc. #	n.s.	n.s.	n.s.	0.00101392	0.00216503	n.s.	1.1036e-05
	100	20456	21678	MN486588 etc.	MT166307 etc.	KF384500 etc.	0.00026892	0.0482416	0.0218125	n.s.	n.s.	3.11171e-07	4.18699e-16
	101	21958	27400	MH726391 etc.	MH726382	MK673545 etc.	n.s.	1.63296e-05	0.029579	1.7062e-05	5.57203e-06	8.33522e-05	2.95388e-14
	102	27845	28239	MG837012 etc.	KC140102	MH726380	1.96527e-10	0.000124763	n.s.	1.00984e-08	7.73832e-11	3.981e-17	1.48833e-24
	103	81	4568	MH726385	KM089829	MH726389 etc.	1.89831e-24	6.64941e-19	n.s.	1.55142e-16	9.2681e-18	5.87958e-21	1.47727e-42
	104	9760	15133	KM089829	MH726386	KU646831 etc.	5.18638e-45	4.66446e-45	1.56199e-48	3.01272e-13	8.67676e-14	1.08687e-20	1.56666e-27
	105	1422	7004	MH726393	MH726389 etc.	MH726391	1.46248e-15	8.97667e-14	n.s.	5.36641e-06	1.32621e-06	2.81733e-05	2.42789e-14
	106	20912	24844	KC140102	JX524137	MT625963	n.s.	n.s.	n.s.	8.45927e-06	7.25504e-05	n.s.	0.0277407
	107	28161	4917	MW143091 etc.	KM609210	KM609212	0.00216618	0.00758389	0.000585322	0.00056006	0.000108492	0.00550465	3.01838e-09
	108	28215	430	MT303066	MT843278 etc.	KC109141 etc. #	0.00589189	n.s.	n.s.	2.28153e-05	n.s.	1.03487e-12	2.50315e-22
	109	21885	110	KM609210 etc.	KU252649	MH056657 etc.	3.40053e-10	4.60228e-08	n.s.	7.80239e-07	1.63003e-07	4.99233e-06	9.4662e-18
	110	2340	3694	MH061341	MN841671 etc.	KF840537	n.s.	n.s.	n.s.	1.26295e-07	1.27923e-07	n.s.	7.25959e-51
	111	10434	14274	KM609211	MW143084 etc.	MK392335 etc.	4.319e-12	4.35727e-10	0.000143897	4.74249e-10	2.32858e-07	7.37034e-25	1.00704e-07
	112	21631	23510	MH726404	KM609203	MK644602 etc.	2.86214e-44	2.13272e-41	8.68773e-40	4.48397e-16	5.75867e-11	6.96326e-13	2.00149e-27
	113	15106	18403	MW143084 etc.	MF807952 etc.	KU252649 etc.	1.32621e-09	n.s.	n.s.	4.16823e-15	5.74898e-17	0.000149715	1.75457e-33
	114	9694	13075	KP765609 etc.	KT021228 etc.	MH726384	n.s.	n.s.	n.s.	5.14312e-09	1.11127e-14	n.s.	0.0467932
	115	17426	20456	MT090145 etc.	EF185992 etc.	MH748550 etc.	5.4555e-11	7.08351e-09	n.s.	0.00135961	0.00029872	0.00521256	2.33239e-09
	116	17855	18868	MH061339	MT843278	MK606369 etc.	1.14713e-12	n.s.	n.s.	7.80811e-09	5.16249e-12	0.00310846	5.61622e-19
	117	24935	25480	MK140814 etc.	MK644603 etc.	MH061343	0.00416682	n.s.	n.s.	8.25069e-07	5.5707e-09	0.00239764	2.74398e-10
	118	17362	20427	MW143094 etc.	KM887144 etc.	JX647847 etc.	n.s.	n.s.	n.s.	1.59988e-11	1.17737e-06	n.s.	1.37199e-10
	119	24331	24976	KM609204	MH726383	JX647847 etc.	2.80076e-13	1.31964e-12	n.s.	4.76855e-18	3.88682e-17	2.03538e-05	1.82038e-34
	120	28254	13000	MH107322	MF462814 etc.	MK673545 etc.	2.3765e-13	1.6477e-14	n.s.	1.59983e-14	1.32406e-13	2.06585e-11	4.98272e-25
	121	13754	18320	MH726396	KX016034 etc.	KP765609 etc.	0.00174339	n.s.	n.s.	8.02137e-08	8.08593e-11	n.s.	7.49626e-20
	122	21956	27492	KC196276 etc.	MW143081 etc.	JX489155 etc.	n.s.	n.s.	n.s.	0.000124085	1.8121e-06	0.000348628	1.78359e-09
	123	17420	21762	KM609203	JX489155	MT625963	0.0130897	n.s.	n.s.	5.30254e-09	3.05747e-07	n.s.	6.85996e-10
	124	20743	21648	MH061336	MT625963	MH726381	8.58848e-17	1.25181e-14	n.s.	1.17454e-10	5.16753e-11	0.0105868	5.00611e-06
	125	23455	24782	MK606368	MH107322	KM609209	7.49319e-09	1.55095e-07	n.s.	1.63138e-05	1.88166e-06	3.11073e-05	0.0244937
	126	3216	9727	MH117940 etc.	MH726369	MW165327 etc.	n.s.	2.30562e-16	n.s.	2.71893e-16	1.46072e-16	2.95354e-18	2.78889e-33
	127	67	7730	KM609205	MH726363 etc.	MH107321 etc.	9.44092e-07	0.0333487	n.s.	0.0135633	0.0063572	n.s.	3.90926e-05
	128	24426	25050	KX812524 etc.	JX261936 etc.	KM609209	2.70093e-21	n.s.	n.s.	4.33181e-22	2.53831e-22	1.00286e-21	7.2507e-65
	129	16549	20640	MK673545 etc.	KP765609	MH726381 etc.	6.15925e-10	3.96262e-08	n.s.	0.00955358	0.00738859	n.s.	6.1465e-06
	130	17426	20754	MH726381 etc.	JN547228	MH726405 etc.	n.s.	n.s.	n.s.	0.000364683	8.67755e-06	5.79857e-06	3.41321e-15
	131	21958	27036	KC210145	KU252649	MW165327 etc.	n.s.	9.76315e-07	n.s.	n.s.	n.s.	0.0136736	0.00728237
	132	24145	27882	MG983755 etc.	MT547180 etc.	MT090146 etc.	1.55448e-08	8.50155e-07	n.s.	2.29403e-08	1.09663e-05	3.24734e-06	2.74398e-10
	133	3031	15106	MK644603 etc.	MH726384 etc.	MK673545 etc.	0.000652046	0.0010869	n.s.	0.00206588	0.00259275	5.92505e-06	6.23637e-06
	134	2788	13605	MF807952	JX088695 etc.	MW143090 etc.	7.84329e-27	2.6768e-31	9.18056e-29	2.44815e-26	1.56416e-23	6.13696e-20	1.12896e-62
	135	1795	3599	MH056658 etc.	MT683617 etc.	KC210145	3.67073e-41	2.05317e-38	1.82499e-20	1.38821e-21	6.79468e-25	1.59345e-14	2.29789e-61
	136	2995	9178	MT843278 etc.	MH726384 etc.	MK644602 etc.	n.s.	n.s.	n.s.	1.61699e-09	7.52011e-05	n.s.	1.31711e-08
	137	28155	12588	MH726380	MF462814 etc.	MH061336 etc.	0.00013864	n.s.	n.s.	3.00974e-06	n.s.	0.000159679	1.56113e-12
	138	3127	4622	KR095279 etc.	KT199103 etc.	KR809885 etc.	n.s.	n.s.	n.s.	1.32814e-06	7.94654e-05	n.s.	4.39036e-06
	139	14024	21892	KX550281 etc.	MH726372	MW143084	2.88232e-07	n.s.	n.s.	2.03735e-07	0.00417721	3.66907e-08	3.51382e-15
	140	17900	20012	MT303066 etc.	KR809885	MT787025	3.34745e-07	0.000234438	n.s.	0.000378003	0.0330975	n.s.	0.000375431
	141	3216	8089	MN114121	MH726369	MW165327 etc.	n.s.	n.s.	n.s.	1.3641e-05	0.00101434	n.s.	0.000594993
	142	3188	7383	MW143086 etc.	KY007139	KR809885 etc.	0.000181202	n.s.	n.s.	2.28943e-06	1.18065e-06	0.00114506	2.74398e-10
	143	23244	24966	KM609209 etc.	KM609210	MW165327 etc.	2.74796e-61	2.4255e-64	7.87555e-58	3.47517e-17	1.68863e-17	1.01253e-18	1.45121e-55
	144	24150	27761	MK690502 etc.	MT547180	MH061338 etc.	1.83562e-22	9.92143e-19	n.s.	9.47239e-22	1.0878e-23	2.83386e-09	6.29065e-56
	145	5292	11882	MK140813 etc.	MF346935	MH726380	5.7474e-17	4.63633e-15	n.s.	5.27033e-16	2.01563e-17	7.51551e-10	1.82099e-38
	146	342	16548	MK606368	MH726377 etc.	MK673545	n.s.	0.0363953	n.s.	9.217e-05	8.96452e-05	n.s.	1.78359e-09
	147	4522	11206	KM609213 etc.	MF346935	MH726373 etc.	n.s.	n.s.	n.s.	n.s.	9.25534e-06	1.00745e-05	2.00311e-08
	148	4214	5506	MK644604	MH726390	KX066126	6.48433e-20	6.98881e-18	n.s.	8.29623e-05	4.98758e-05	4.21287e-05	4.42343e-06
	149	17976	19246	MW165327 etc.	MG983755 etc.	JN825712 etc.	1.13241e-05	0.000469184	n.s.	0.00010384	9.8123e-05	4.10326e-08	0.00285889
	150	20658	21348	KM609204	MH726380	MH726384 etc.	0.000257279	0.0111408	n.s.	7.76374e-08	n.s.	2.38886e-24	1.47835e-19
	151	3216	14042	MH726369	KM609203	KU558701 etc.	3.58999e-05	0.000538253	0.000510221	n.s.	0.00106176	n.s.	7.57888e-07
	152	19926	21292	KM609211	MH726380	MW143091 etc.	4.13508e-05	n.s.	0.000318913	6.07614e-08	4.03165e-08	n.s.	1.37199e-10
	153	17332	18494	KM609213 etc.	MH726406 etc.	KX981440 etc.	n.s.	2.44595e-17	6.99667e-13	1.31068e-06	1.50422e-06	6.73655e-07	2.84661e-25
	154	3042	4638	MH061343	MH726383	MT090146	0.000303303	n.s.	n.s.	1.04049e-07	9.35029e-09	1.44643e-06	3.53349e-12
	155	1136	3110	MH726383 etc.	MW143091	MH726384	0.0281202	n.s.	n.s.	6.41932e-15	2.11198e-12	n.s.	8.62582e-21
	156	19778	23454	MK606368	MH726375	MH726372 etc.	0.00920421	n.s.	n.s.	1.01528e-07	n.s.	n.s.	1.70127e-08
	157	26888	27400	MK606368	KU646831	MH061336	0.0122197	n.s.	n.s.	0.000113959	3.77674e-06	n.s.	1.43647e-07
	158	4556	8100	MT338518 etc.	MF782686 etc.	MW165327 etc.	2.30991e-30	4.87549e-28	n.s.	8.29301e-13	4.58169e-13	5.26677e-14	1.29136e-10
	159	20011	20012	MH726376 etc.	MH726405	MH061339	n.s.	n.s.	n.s.	0.000182134	1.95309e-05	0.0136336	3.84569e-07
	160	12001	12390	KM609209	MK690502	MH910099 etc.	2.1997e-11	5.25802e-09	4.7868e-07	3.24125e-09	2.09451e-09	3.50374e-08	3.00575e-16
	161	18952	21639	KY928065	MH726372 etc.	MH061339	0.000608512	n.s.	n.s.	2.54188e-08	2.64666e-08	0.00245047	1.45132e-14
	162	21782	23314	MT547180 etc.	MH061343	MW143094	1.6869e-19	6.57725e-14	5.50429e-09	1.0172e-11	5.52321e-13	0.0444371	1.46623e-32
	163	13061	17331	JX524137	MN037494 etc.	MH726384 etc.	2.42466e-12	3.0949e-10	n.s.	1.83335e-09	2.93731e-08	1.28963e-30	1.30281e-16
	164	23244	27761	KM609205 etc.	JX088695 etc.	MH726384 etc.	n.s.	n.s.	n.s.	6.99838e-07	0.00212751	n.s.	0.00100134
	165	27918	28314	MT625963	EF185992	KM609203	n.s.	n.s.	n.s.	1.12926e-05	6.5612e-06	n.s.	4.33549e-08
	166	21762	27818	JX489155	KX981440	MH117940	4.05845e-84	4.40502e-82	1.71181e-23	5.91591e-35	8.91212e-34	2.69504e-34	5.8712e-144
	167	985	6380	MH726386	MH726391	JX112709 etc.	0.000395802	n.s.	n.s.	7.67876e-14	1.76645e-12	n.s.	1.89768e-22
	168	2995	4002	JX524137	KC140102	MH726389 etc.	2.45993e-13	0.0144391	n.s.	3.48905e-14	3.30116e-13	0.000980507	3.87632e-32
	169	2840	10044	MH726384	MH726391	MH726389 etc.	5.32914e-10	3.08885e-09	n.s.	4.91041e-14	0.00215467	1.22299e-20	6.42695e-37
	170	18661	26768	MG546690	MG546688	MG546689	0.00477344	n.s.	n.s.	0.00307746	0.00844643	n.s.	1.37199e-09
	171	24102	25354	MK138353 etc.	MH726385 etc.	MK673545	2.33067e-18	1.41501e-19	5.12977e-14	3.5613e-17	5.79106e-16	4.20252e-19	2.10202e-29
	172	829	11138	KX058031	JX088695 etc.	KU646831 etc.	n.s.	n.s.	0.0181364	4.61037e-08	9.16391e-07	0.000209843	1.35457e-06
	173	14458	17162	KR809885	MH061339	MH726405 etc.	3.41069e-10	0.000446961	n.s.	8.67381e-10	2.20424e-09	1.95298e-05	1.35893e-16
	174	24134	25022	MH726383	MH061341	KM609213	0.00361008	n.s.	n.s.	1.444e-10	2.16652e-09	1.96005e-06	3.08782e-15
	175	15992	23330	KJ020932 etc.	MH726392	MH726372 etc.	0.000995553	n.s.	n.s.	0.00398525	0.00740676	n.s.	0.000190881
	176	23829	26457	MH061341	MW143094 etc.	MH117940	2.41005e-05	n.s.	n.s.	6.25715e-06	0.000301453	n.s.	1.00155e-08
	177	11404	21692	MK862249 etc.	JX112709	MG837012	n.s.	3.21259e-05	n.s.	0.00604095	n.s.	1.26672e-18	0.00842069
	178	28142	15752	KY007139	KM242131	KF840537	n.s.	n.s.	n.s.	4.29423e-06	2.3406e-05	n.s.	2.00461e-06
	179	254	3458	MW143085	KY007139	KT199103 etc. #	1.41925e-17	8.63751e-18	n.s.	3.76986e-08	1.18273e-08	1.48609e-08	1.50392e-12
	180	26562	27230	MH708243 etc.	KT199103	JX524137	3.23847e-09	1.60266e-06	6.59711e-07	8.47523e-06	6.35226e-06	8.67618e-05	9.60394e-10
	181	20732	21670	KX981440 etc.	MH726400 etc.	MT625963 etc.	3.30186e-37	1.5138e-36	6.98993e-38	5.16908e-18	2.99995e-18	1.12228e-22	3.02863e-54
	182	20745	21398	MK673545	EF185992	KM609205	1.57087e-05	7.10222e-06	n.s.	7.41633e-10	n.s.	1.05765e-14	4.0979e-14
	183	21664	28153	JN547228	MH726400 etc.	MH061341 etc.	1.47607e-19	8.08655e-21	5.21914e-20	2.92736e-15	7.61807e-17	7.94253e-15	1.35229e-26
	184	28184	3088	KC196276	KR809885 etc.	JX112709 etc.	n.s.	n.s.	n.s.	6.07169e-07	9.10573e-05	6.84747e-09	0.0443913
	185	28240	28322	KU252649	KX981440 etc.	MW143083	2.19715e-14	3.47915e-13	2.40242e-06	9.50208e-07	0.00105975	3.22147e-13	2.77142e-08
	186	2183	4917	MW165327 etc.	KU380331	MT625963	5.49474e-05	1.57196e-05	4.01887e-06	8.29648e-10	0.00141391	1.57232e-11	6.27881e-16
	187	117	1022	MT843278 etc.	JX112709 etc.	KY929405	0.00300727	n.s.	n.s.	4.49395e-05	4.15358e-06	0.000702536	1.53663e-08
	188	4198	6174	KC210145	KF760557 etc.	KU380331	2.0998e-22	2.98603e-21	0.0133307	6.90109e-08	7.64933e-08	6.579e-08	9.59666e-28
	189	121	817	MH726393	KC210145 etc.	KY929405	4.9138e-15	4.83833e-12	1.22085e-08	1.51343e-09	7.15542e-08	3.37389e-15	4.52483e-07
	190	19104	23746	MH726375	KP765609	KX791060	0.000102734	0.00938116	n.s.	3.73674e-05	2.14042e-05	2.12773e-07	2.19519e-09
	191	121	2182	KU380331 etc.	MT683617 etc.	KY929405 etc.	0.00900583	n.s.	n.s.	0.00303218	0.00644483	0.0174373	3.46825e-06
	192	18438	19680	KF760557 etc.	MF346935	JN825712	n.s.	n.s.	n.s.	0.00157136	5.5811e-05	n.s.	7.86765e-06
	193	2992	3912	KR809885 etc.	JX112709 etc.	MK702008 etc.	1.52088e-09	7.33346e-07	0.00013621	0.00249978	7.68632e-05	n.s.	0.000145075
	194	24935	27028	KU380331	JX088695	KX791060	5.31565e-26	3.5517e-24	7.06621e-25	3.96085e-07	7.30813e-07	1.44914e-09	0.00240599
	195	11772	16617	KM609205	MH726372 etc.	MH726366	1.8748e-44	9.31364e-43	2.11243e-19	2.17147e-15	3.98003e-15	3.22835e-21	9.79084e-30
	196	18245	18926	KM609203	KC196276	JN825712	0.0484711	n.s.	n.s.	2.6861e-11	4.45025e-05	1.1244e-21	0.00890999
	197	6994	12681	MH726376	KY070587	KY007140	6.23392e-15	2.19807e-14	8.51009e-13	2.13039e-10	1.37118e-12	2.69957e-09	1.56231e-35
	198	21900	27934	MT338517	KY793536	MH726395 etc.	n.s.	n.s.	n.s.	2.24401e-09	n.s.	5.6423e-18	3.13613e-24
	199	12990	17331	MH726366	MN037494 etc.	KR818832 etc.	n.s.	n.s.	5.48225e-05	0.00111164	n.s.	2.65571e-09	7.74751e-23
	200	14458	17005	MH061339	MH726405 etc.	MT338518	1.0857e-13	8.84539e-15	6.96708e-15	2.44942e-13	5.30763e-09	n.s.	n.s.
	201	3472	17331	MH061342	MH726374	KT199103 etc.	9.26776e-16	9.08104e-19	n.s.	1.2595e-11	1.44625e-13	2.55224e-12	1.72303e-25
	202	5018	12735	MH726365 etc.	MW143084 etc.	MH726370 etc.	0.00414519	n.s.	n.s.	2.27184e-05	n.s.	8.05605e-05	8.43414e-06
	203	1096	3178	MF782686	MH107322	MF782687	0.0312685	n.s.	n.s.	2.87641e-06	0.0220933	2.53964e-07	7.16226e-12
	204	336	3036	KP890336	MH726373 etc.	MK392335 etc.	n.s.	n.s.	n.s.	0.00529019	n.s.	9.3948e-05	0.000225044
	205	228	1801	MN114121	MW143082	MG546687	n.s.	n.s.	n.s.	3.82327e-06	0.00287982	0.0291024	2.46958e-09
	206	1038	2182	MH061343	KY929405 etc.	JX112709 etc.	n.s.	n.s.	n.s.	8.38351e-06	0.00303765	0.020597	0.00378942
	207	9448	11458	MH061339 etc.	KX550281	MT843278	0.000276273	n.s.	n.s.	6.3329e-08	7.52553e-09	0.000218641	4.80516e-12
	208	20457	21765	MF782687	MH726367	MW143082	2.91816e-11	7.76287e-07	n.s.	3.14574e-16	4.13833e-14	n.s.	2.23826e-26
	209	22605	265	KU847996	KY070587	MF782687	1.03507e-15	1.01068e-08	1.64343e-14	1.90707e-10	2.39378e-08	3.51232e-11	1.38143e-14
	210	818	2741	MT090145	MH726363	KU847996	n.s.	n.s.	n.s.	4.41732e-20	1.24295e-10	n.s.	2.92378e-41
	211	27812	829	MW143084 etc.	JX524137	MW143082 etc.	4.39118e-15	7.13188e-09	8.4761e-07	5.91019e-13	1.44198e-11	n.s.	1.14125e-30
	212	27808	27811	KT323979 etc.	MW143084 etc.	JX647847 etc.	n.s.	n.s.	n.s.	0.00040602	n.s.	3.7078e-12	4.65484e-16
	213	10654	21957	MH726393	MH708895 etc.	MW143084 etc.	n.s.	n.s.	n.s.	1.02249e-10	0.000165622	n.s.	0.0300596
	214	14645	16531	KX812524	MH726380 etc.	MH726367	5.87533e-73	1.68351e-70	1.13358e-63	4.79103e-20	3.14559e-19	8.3885e-17	1.52846e-81
	215	18985	20439	MH061339 etc.	MK138353	MT090146	n.s.	n.s.	n.s.	2.9212e-05	n.s.	2.82756e-06	8.84797e-07
	216	45	673	KY007140	MH726404 etc.	KY070587	7.04138e-71	6.01765e-59	1.61315e-69	5.96203e-22	1.06618e-20	2.00026e-19	3.19433e-75
	217	2990	21955	KR095279	KF384500 etc.	KM887144 etc.	9.99915e-11	1.64488e-07	n.s.	4.94001e-11	0.00151664	4.65817e-24	1.43564e-19
	218	8476	10807	MH726400 etc.	MH726380 etc.	JX524137	1.72699e-22	1.72602e-19	1.61729e-18	2.1074e-05	7.24321e-06	2.75474e-05	7.65225e-18
	219	28113	3059	JX261936 etc.	MN486588 etc. #	MK644604 etc.	1.08375e-46	1.87216e-43	1.69477e-11	1.26637e-23	1.34196e-24	2.98987e-22	2.67482e-83
	220	27170	27488	MW143094	MH726384	KJ020932	n.s.	3.47335e-26	1.47792e-16	5.62301e-15	1.16659e-15	9.30416e-23	8.20544e-15
	221	21959	27758	KX791060	MK673545	MT166307 etc.	1.40727e-12	2.34067e-16	1.01439e-10	7.71318e-12	1.93558e-09	7.34534e-23	n.s.
	222	8521	12372	KM609203	KC210145	MH726377 etc.	n.s.	n.s.	n.s.	0.00169066	n.s.	1.91446e-07	3.62206e-07
	223	20755	21564	KM887144 etc.	MH726381	MK606368	n.s.	n.s.	n.s.	0.00704492	n.s.	8.60744e-07	8.83334e-05
	224	13438	27807	MG837011 etc.	MK673545	KX883635	n.s.	n.s.	n.s.	0.00248107	n.s.	1.42574e-13	1.8955e-05
	225	18556	19702	MW143091 etc.	MT090146	MT787025	n.s.	1.17622e-07	0.0115802	5.9252e-09	1.18546e-05	n.s.	3.9372e-20
	226	25645	28254	MH726406 etc.	MT090145 etc.	MT547180 etc.	n.s.	2.44688e-07	6.67013e-07	n.s.	n.s.	n.s.	0.000183052
	227	28142	16548	JQ282909	MH726372	MK673545	5.18827e-13	8.82286e-11	n.s.	9.72266e-10	9.79159e-11	n.s.	1.556e-18
	228	20773	21666	MW165329	MH726381	MH726394	n.s.	n.s.	n.s.	n.s.	5.84548e-05	0.00238628	4.91173e-08
	229	925	2208	KP890336	KM609203	KM609212 etc.	n.s.	n.s.	n.s.	5.77351e-06	6.39495e-08	0.00453972	9.15342e-13
South Korea	1	20666	21631	MH052681	MF281416	MH052682 etc.	9.17e-46	1.31e-43	2.44e-44	9e-21	5.43e-21	8.79e-17	7.4e-68
	2	20244	21986	KM403155	MF281416 etc.	MH052688	1.66e-49	3.47e-48	2.09e-48	9.42e-23	1.21e-23	7.27e-22	2.75e-65
	3	20666	21434	MN816181	MF281416	MN971596 etc.	1.37e-40	3.91e-39	3.14e-39	1.08e-17	1.45e-17	1.17e-14	6.69e-56
	4	20621	22052	JQ023161	GU937797	MF737355	1.47e-33	8.83e-32	2.14e-31	2.32e-16	5.49e-18	4.74e-19	2.36e-17
	5	17108	20243	KM403155 etc.	MN971595 etc.	KJ662670 etc. #	4.17e-19	3.9e-17	2.1e-08	1.14e-10	1.05e-11	5.49e-09	1.65e-25
	6	20680	21418	KM403155	MG781192 etc. #	MN971596	0.0074	n.s.	n.s.	5.74e-07	n.s.	2.36e-12	2.61e-16
	7	14168	21920	MN971596 etc.	KJ662670 etc. #	MK482396 etc.	1.06e-11	3.4e-10	2.37e-09	3.34e-13	3.66e-13	3.2e-21	9.78e-16
	8	18672	19840	KM403155 etc.	MH891588	MH052681	3.32e-05	0.000684	0.000428	1.56e-07	6.41e-07	0.000362	4.66e-14
	9	14168	20090	MF737355	KJ623926 etc.	MH052682	0.00694	n.s.	n.s.	4.24e-11	7.28e-09	n.s.	7.27e-13
	10	27305	6947	GU937797	KJ662670 etc. #	MG781192 etc. #	n.s.	n.s.	n.s.	0.0129	0.0445076	3.57e-35	2.8e-08
	11	22053	25666	JQ023161	GU937797	MG781192	n.s.	n.s.	n.s.	3.16e-08	4.72e-07	n.s.	9.45e-06
	12	13612	16334	MH052687 etc.	KM403155 etc.	MK032690	5.21e-08	0.000246	0.0323	0.000301	0.000663	2.3e-05	4.79e-06
	13	2112	3488	KM403155 etc.	MH891588	MK032692	3.53e-07	0.000914	3.29e-07	0.00205	0.00569	n.s.	0.000459
	14	15530	20620	JQ023161	MF281416 etc. #	MG781192 etc. #	5.95e-06	n.s.	n.s.	8.33e-05	2.43e-06	n.s.	0.000516
	15	22892	26724	MH891584	MH052685	MH052682	n.s.	n.s.	0.0371	1.21e-05	8.58e-06	4.01e-05	3.42e-05
	16	16366	20150	KJ623926	MH891588	KY825243 etc.	0.000182	0.00512	n.s.	0.0054	0.00928	n.s.	0.0446
	17	20150	21475	MF737355	MK032689 etc.	MG781192 etc. #	0.0144	n.s.	n.s.	n.s.	n.s.	1.18e-07	n.s.
	18	6433	9636	MF737355	MF281416 etc. #	MG781192 etc. #	0.000249	1.61e-06	n.s.	n.s.	n.s.	0.0279	0.0208
	19	4808	6334	KT941120	MF737355	MK482396 etc.	0.00341	n.s.	n.s.	0.00608	0.00222	0.00248	0.0427
USA	1	2160	17110	KR265760 etc.	KJ645636	KM975738 etc.	n.s.	6.84369e-36	n.s.	2.59988e-24	2.96324e-25	1.3988e-22	1.94296e-82
	2	4024	20670	KR265761 etc.	LQ068536	KM975738 etc.	1.27162e-40	2.14125e-37	n.s.	1.82515e-28	5.13123e-27	3.36379e-25	1.05731e-76
	3	8127	21549	KJ645704 etc.	LQ068536	KJ645641 etc. #	3.31249e-27	9.83893e-17	7.14814e-15	2.59656e-21	n.s.	1.6019e-26	1.04855e-64
	4	13441	21718	KJ645655 etc.	LQ068536	KR265832 etc. #	1.47381e-29	5.47953e-26	1.18152e-09	2.84747e-23	n.s.	2.12353e-30	1.19105e-61
	5	3984	21728	KM975738 etc.	LQ068536	KF267450 etc. #	2.52791e-26	2.82069e-17	n.s.	2.81405e-22	1.20244e-05	4.49733e-28	2.15253e-61
	6	17111	21549	KJ645641 etc.	LQ068536	KJ645649	4.19204e-23	9.55421e-17	n.s.	8.66152e-19	0.013358	1.00331e-14	2.39822e-52
	7	18152	21854	KR265786	LQ068536	KR265760	1.62558e-22	1.82638e-14	n.s.	1.72182e-18	n.s.	6.93717e-10	2.17347e-50
	8	15438	19394	KJ645702	LQ068536	KR265759	2.4946e-28	1.5422e-25	n.s.	1.11026e-16	1.15509e-16	9.7758e-16	1.32271e-48
	9	17111	21855	KF452322	LQ068536	KJ645649 etc.	n.s.	2.5992e-09	n.s.	7.09969e-13	n.s.	4.83676e-13	4.82972e-35
	10	8127	13145	KM975740 etc.	LQ068536	KJ645704	3.07304e-18	5.30083e-15	n.s.	3.43146e-08	1.39721e-07	n.s.	1.3242e-24
	11	14294	17110	LP934111	LQ068536	KM975740	1.65062e-18	1.23306e-13	1.09799e-05	7.85423e-10	4.50157e-07	3.81993e-07	9.03848e-30
	12	2150	3906	KJ645639 etc.	LQ068536	KR265786 etc. #	1.33288e-13	4.44946e-12	2.18972e-10	5.74879e-05	4.13789e-05	0.000729633	4.34938e-09
	13	2166	3932	KJ645701	LQ068536	KR265786 etc. #	3.12341e-13	1.6438e-11	n.s.	2.61178e-05	1.77666e-05	2.75985e-05	2.08332e-09
	14	2166	3906	KJ645644 etc.	LQ068536	KR265786 etc. #	5.35325e-13	2.46711e-11	7.76622e-08	1.43877e-05	3.81435e-05	1.5307e-05	2.38668e-08
	15	2166	3906	KR265786 etc.	LQ068536	MG334554 etc.	9.29973e-13	3.78398e-11	1.51101e-10	1.16642e-05	0.000279408	0.00188523	4.75143e-09
	16	13441	17110	KR265786	LQ068536	KR265802 etc. #	4.52512e-13	1.41782e-10	0.0299385	2.27966e-08	1.10157e-08	n.s.	5.28316e-19
	17	2188	3906	KU982978 etc.	LQ068536	KF468753 etc. #	4.63622e-11	1.15209e-09	n.s.	7.54664e-05	0.000195546	9.87635e-05	1.34136e-08
	18	13393	16202	KU982981	KJ645704	KJ645646	1.06626e-06	8.36448e-05	0.000108448	3.14942e-07	1.15234e-07	5.85994e-05	2.92395e-10
	19	8127	11480	KM975741	LQ068536	KJ645704	4.11905e-10	2.40165e-07	n.s.	8.52843e-05	0.000799526	1.72701e-16	5.44587e-09
	20	8825	15077	KR265841 etc.	KM975737 etc.	LQ068536	3.43714e-07	n.s.	n.s.	1.03201e-05	1.3456e-05	n.s.	1.09648e-09
	21	4494	8126	LQ068536	KJ645702	KR265761	0.0119452	n.s.	n.s.	0.000152214	8.32632e-05	0.00108796	4.68905e-07
	22	4062	21728	LQ068536	KF468753 etc.	KJ645702	2.0134e-07	7.31713e-05	n.s.	4.0353e-06	2.41124e-05	n.s.	0.00443147
	23	21558	26448	KJ645641 etc.	KJ645702	KJ645691	n.s.	n.s.	n.s.	0.00334068	0.000441484	0.00187231	0.00119108
	24	3907	8142	KU982978 etc.	MG837058	LP934111	n.s.	0.00614078	n.s.	0.0026993	0.00324006	0.000374876	0.00188337
Europe	1	20819	21856	KP403954	LT897799 etc.	LT898441 etc.	3.89218e-26	8.44505e-16	1.20166e-21	2.01723e-16	3.34846e-13	2.73227e-11	3.53936e-15
	2	21008	21420	KY019623 etc.	KR061458	LT898441 etc.	1.86616e-25	1.07447e-17	6.46185e-24	6.25443e-10	5.94872e-09	5.74252e-07	1.47038e-12
	3	1	181	LT897799	KY111278	LT906582	5.82835e-23	9.55593e-22	5.19143e-20	0.027546	0.0114365	8.00036e-06	5.01399e-10
	4	22081	25064	KY019624	KP403954	KY111278 etc.	5.10665e-21	4.39205e-14	1.83624e-07	4.79713e-10	1.57687e-10	0.000163306	8.10853e-17
	5	21552	21846	KY019624	KR061458	KY111278 etc.	2.33686e-13	3.11181e-09	6.38273e-11	n.s.	n.s.	n.s.	2.3235e-05
	6	17510	20532	KP403954	LT897799 etc.	KY019624 etc.	n.s.	n.s.	n.s.	1.00534e-07	0.00506117	n.s.	0.0129737
	7	28112	28225	LR812929	LT906582 etc.	KY111278	n.s.	8.13387e-07	4.01796e-07	n.s.	n.s.	0.000541396	0.00875032
	8	4236	20341	MN692781	MN692779	MN692783 etc.	n.s.	n.s.	n.s.	0.00420403	0.000418845	3.6244e-07	n.s.
a: In alignment position.
b: Strains are showed using their acceccion number of Genebank.
c: "etc." means multiple strains.
d: "#" means vaccine isolates or vaccine strains were involved in the recombination event.
e: Only the events that passed three out of seven implemented methods in RDP5 with a p-value cutoff of 0.05 were considered true recombination events. "n.s." means no significant P-value was recorded for this recombination event using the particular method in question.

## Sheet: Supplementary table 7
Supplementary Table 7 Primers used in RT-PCR for virus detection.
Primers	Sequences
PEDV-N-F	5'-TTTCTAAGGTACTTGCAAATAATG-3'
PEDV-N-R	5'-TTGGAGATCTGGACCTGTTGTTGC-3'
TGEV-N-F	5'-GGGCCAACGTAAAGAGCTTCC-3'
TGEV-N-R	5'-GCTCTGACCTTTCTGCAG-3'
PDCoV-N-F	5'-GCTGACACTTCTATTAAAC-3'
PDCoV-N-R	5'-TTGACTGTGATTGAGTAG-3'
SADS-CoV-M-F	5'-ATTGGTGGTTCTTCTCCTTC-3'
SADS-CoV-M-R	5'-ATTATAGTCGTGCCAGGTTT-3'
PoRV-Vp7-F	5'-GTATGGTATTGAATATACC-3'
PoRV-Vp7-R	5'-TAGACTGATCCAGTTGGC-3'

## Sheet: Supplementary table 8
Supplementary Table 8 Peptides expressed by prokaryotic expression system.
Peptide	G1	G2
EP1	47 VVLGGYLP 54	47 VVLGGYLP 54
EP2	55 SMNSSSWY 62	55 IGENQGVNSTWY 66
EP3	63 CGTGIETA 70	67 CAGQHPTA 74
EP4	70 ASGVHGIF 77	75 SGVHGIFL 82
EP5	144 LFNKAIPA 151	149 LFNKAIPA 156
EP6	152 YMRDGKDI 159	157 HMSEHS 162
EP7	160 VVGITWDN 167	163 VVGITWDN 170
